# Supplementary material for: Presenting new stimuli to study emotion: Development and validation of the Objects-on-Hands Picture Database
Source: PLoS One. 2019 Jul 24;14(7):e0219615. doi: 10.1371/journal.pone.0219615 (PMC6656347; doi:10.1371/journal.pone.0219615)
Supplement: S1 Appendix — (XLSX) [file pone.0219615.s001.xlsx]

## Sheet: List of pictures available
				Y	Stimulus is available
				N	Stimulus is not available
				Frontal-View					Top-View
	Nb picture	Category	English intended name	Clean condition	Mud Condition	Sauce Condition	Chocolate Condition	Object condition	Clean condition	Mud Condition	Sauce Condition	Chocolate condition	Object condition
	1	Vegetable	cucumber	Y	Y	Y	Y	Y	Y	Y	Y	N	Y
	2	Vegetable	squash	Y	Y	Y	Y	Y	Y	Y	Y	N	Y
	3	Vegetable	spinach	Y	Y	Y	Y	Y	Y	Y	Y	N	Y
	4	Vegetable	cabbage	Y	Y	Y	Y	Y	Y	Y	Y	N	Y
	5	Vegetable	beet	Y	Y	Y	Y	Y	Y	Y	Y	N	Y
	6	Vegetable	onion	Y	Y	Y	Y	Y	Y	Y	Y	N	Y
	7	Vegetable	garlic	Y	Y	Y	Y	Y	Y	Y	Y	N	Y
	8	Vegetable	lettuce	Y	Y	Y	Y	Y	Y	Y	Y	N	Y
	9	Vegetable	carrot	Y	Y	Y	Y	Y	Y	Y	Y	N	Y
	10	Vegetable	lima beans	Y	Y	Y	Y	Y	Y	Y	Y	N	Y
	11	Vegetable	chayote	Y	Y	Y	Y	Y	Y	Y	Y	N	Y
	12	Fruit	apple	Y	Y	Y	Y	Y	Y	Y	Y	N	Y
	13	Fruit	loquat	Y	Y	Y	Y	Y	Y	Y	Y	N	Y
	14	Fruit	raspberry	Y	Y	Y	Y	Y	Y	Y	Y	N	Y
	15	Fruit	cantaloupe	Y	Y	Y	Y	Y	Y	Y	Y	N	Y
	16	Fruit	avocado	Y	Y	Y	Y	Y	Y	Y	Y	N	Y
	17	Fruit	grapes	Y	Y	Y	Y	Y	Y	Y	Y	N	Y
	18	Fruit	lemon	Y	Y	Y	Y	Y	Y	Y	Y	N	Y
	19	Fruit	passion fruit	Y	Y	Y	Y	Y	Y	Y	Y	N	Y
	20	Fruit	mango	Y	Y	Y	Y	Y	Y	Y	Y	N	Y
	21	Fruit	peach	Y	Y	Y	Y	Y	Y	Y	Y	N	Y
	22	Kitchen utensils	spoon	Y	Y	Y	Y	Y	Y	Y	Y	Y	Y
	23	Kitchen utensils	salad tongs	Y	Y	Y	Y	Y	Y	Y	Y	Y	Y
	24	Kitchen utensils	peeler	Y	Y	Y	Y	Y	Y	Y	Y	Y	Y
	25	Kitchen utensils	tea cup	Y	Y	Y	Y	Y	Y	Y	Y	Y	Y
	26	Kitchen utensils	colander	Y	Y	Y	Y	Y	Y	Y	Y	Y	Y
	27	Kitchen utensils	tupperware	Y	Y	Y	Y	Y	Y	Y	Y	Y	Y
	28	Kitchen utensils	saltshaker	Y	Y	Y	Y	Y	Y	Y	Y	Y	Y
	29	Kitchen utensils	bundt pan	Y	Y	Y	Y	Y	Y	Y	Y	Y	Y
	30	Kitchen utensils	grater	Y	Y	Y	Y	Y	Y	Y	Y	Y	Y
	31	Office Supplies	white out	Y	Y	Y	Y	Y	Y	Y	Y	Y	N
	32	Office Supplies	tape	Y	Y	Y	Y	Y	Y	Y	Y	Y	N
	33	Office Supplies	pen	Y	Y	Y	Y	Y	Y	Y	Y	Y	N
	34	Office Supplies	set-square	Y	Y	Y	Y	N	Y	Y	Y	Y	N
	35	Office Supplies	hole punch	Y	Y	Y	Y	Y	Y	Y	Y	Y	N
	36	Office Supplies	pencil sharpener	Y	Y	Y	Y	Y	Y	Y	Y	Y	N
	37	Office Supplies	Compass	Y	Y	Y	Y	Y	Y	Y	Y	Y	N
	38	Office Supplies	pencil case	Y	Y	Y	Y	Y	Y	Y	Y	Y	Y
	39	Office Supplies	calculator	Y	Y	Y	Y	Y	Y	Y	Y	Y	N
	40	Office Supplies	highlighter	Y	Y	Y	Y	Y	Y	Y	Y	Y	N
	41	Office Supplies	flash drive	Y	Y	Y	Y	Y	Y	Y	Y	Y	N
	42	Toys	legos	Y	Y	Y	Y	Y	Y	Y	Y	Y	N
	43	Toys	marbles	Y	Y	Y	Y	Y	Y	Y	Y	Y	N
	44	Toys	jump rope	Y	Y	Y	Y	Y	Y	Y	Y	Y	N
	45	Toys	rubber duck	Y	Y	Y	Y	Y	Y	Y	Y	Y	N
	46	Toys	toy plane	Y	Y	Y	Y	Y	Y	Y	Y	Y	N
	47	Toys	cards	Y	Y	Y	Y	Y	Y	Y	Y	Y	N
	48	Toys	baby doll	Y	Y	Y	Y	Y	Y	Y	Y	Y	N
	49	Toys	paddles	Y	Y	Y	Y	Y	Y	Y	Y	Y	N
	50	Toys	water gun	Y	Y	Y	Y	Y	Y	Y	Y	Y	N
	51	Toys	ball	Y	Y	Y	Y	Y	Y	Y	Y	Y	N
	52	Toys	tambourine	Y	Y	Y	Y	Y	Y	Y	Y	Y	N
	53	Women’s Accessories	makeup	Y	Y	Y	Y	Y	Y	Y	Y	Y	Y
	54	Women’s Accessories	gloves	Y	Y	Y	Y	Y	Y	Y	Y	Y	Y
	55	Women’s Accessories	sunglasses	Y	Y	Y	Y	Y	Y	Y	Y	Y	Y
	56	Women’s Accessories	bracelet	Y	Y	Y	Y	Y	Y	Y	Y	Y	Y
	57	Women’s Accessories	hair ties	Y	Y	Y	Y	Y	Y	Y	Y	Y	Y
	58	Women’s Accessories	earrings	Y	Y	Y	Y	Y	Y	Y	Y	Y	Y
	59	Women’s Accessories	bow	Y	Y	Y	Y	Y	Y	Y	Y	Y	Y
	60	Women’s Accessories	tiara	Y	Y	Y	Y	Y	Y	Y	Y	Y	Y
	61	Women’s Accessories	nail polish	Y	Y	Y	Y	Y	Y	Y	Y	Y	Y
	62	Women’s Accessories	necklace	Y	Y	Y	Y	Y	Y	Y	Y	Y	Y
	63	Women’s Accessories	hair clip	Y	Y	Y	Y	Y	Y	Y	Y	Y	Y
	64	Vegetable	zucchini	Y	Y	Y	Y	Y	Y	Y	Y	N	Y
	65	Vegetable	eggplant	Y	Y	Y	Y	Y	Y	Y	Y	N	Y
	66	Vegetable	parsley	Y	Y	Y	Y	Y	Y	Y	Y	N	Y
	67	Vegetable	cauliflower	Y	Y	Y	Y	Y	Y	Y	Y	N	Y
	68	Vegetable	turnip	Y	Y	Y	Y	Y	Y	Y	Y	N	Y
	69	Vegetable	tomato	Y	Y	Y	Y	Y	Y	Y	Y	N	Y
	70	Vegetable	mushrooms	Y	Y	Y	Y	Y	Y	Y	Y	N	Y
	71	Vegetable	corn	Y	Y	Y	Y	Y	Y	Y	Y	N	Y
	72	Vegetable	broccoli	Y	Y	Y	Y	Y	Y	Y	Y	N	Y
	73	Vegetable	pepper	Y	Y	Y	Y	Y	Y	Y	Y	N	Y
	74	Fruit	orange	Y	Y	Y	Y	Y	Y	Y	Y	N	Y
	75	Fruit	pomegranate	Y	Y	Y	Y	Y	Y	Y	Y	N	Y
	76	Fruit	strawberries	Y	Y	Y	Y	Y	Y	Y	Y	N	Y
	77	Fruit	pineapple	Y	Y	Y	Y	Y	Y	Y	Y	N	Y
	78	Fruit	coconut	Y	Y	Y	Y	Y	Y	Y	Y	N	Y
	79	Fruit	kiwi	Y	Y	Y	Y	Y	Y	Y	Y	N	Y
	80	Fruit	pear	Y	Y	Y	Y	Y	Y	Y	Y	N	Y
	81	Fruit	papaya	Y	Y	Y	Y	Y	Y	Y	Y	N	Y
	82	Fruit	watermelon	Y	Y	Y	Y	Y	Y	Y	Y	N	Y
	83	Fruit	banana	Y	Y	Y	Y	Y	Y	Y	Y	N	Y
	84	Kitchen utensils	fork	Y	Y	Y	Y	Y	Y	Y	Y	Y	Y
	85	Kitchen utensils	corkscrew	Y	Y	Y	Y	Y	Y	Y	Y	Y	Y
	86	Kitchen utensils	knife	Y	Y	Y	Y	Y	Y	Y	Y	Y	Y
	87	Kitchen utensils	glass	Y	Y	Y	Y	Y	Y	Y	Y	Y	Y
	88	Kitchen utensils	funnel	Y	Y	Y	Y	Y	Y	Y	Y	Y	Y
	89	Kitchen utensils	bowl	Y	Y	Y	Y	Y	Y	Y	Y	Y	Y
	90	Kitchen utensils	jar	Y	Y	Y	Y	Y	Y	Y	Y	Y	Y
	91	Kitchen utensils	saucer	Y	Y	Y	Y	Y	Y	Y	Y	Y	Y
	92	Kitchen utensils	juicer	Y	Y	Y	Y	Y	Y	Y	Y	Y	N
	93	Kitchen utensils	spatula	Y	Y	Y	Y	Y	Y	Y	Y	Y	Y
	94	Office Supplies	white out tape	Y	Y	Y	Y	Y	Y	Y	Y	Y	N
	95	Office Supplies	glue	Y	Y	Y	Y	Y	Y	Y	Y	Y	N
	96	Office Supplies	pencil	Y	Y	Y	Y	Y	Y	Y	Y	Y	N
	97	Office Supplies	protractor	Y	Y	Y	Y	N	Y	Y	Y	Y	N
	98	Office Supplies	stapler	Y	Y	Y	Y	Y	Y	Y	Y	Y	N
	99	Office Supplies	eraser	Y	Y	Y	Y	Y	Y	Y	Y	Y	N
	100	Office Supplies	exacto knife	Y	Y	Y	Y	Y	Y	Y	Y	Y	N
	101	Office Supplies	notebook	Y	Y	Y	Y	Y	Y	Y	Y	Y	N
	102	Office Supplies	scissors	Y	Y	Y	Y	N	Y	Y	Y	Y	N
	103	Office Supplies	ruler	Y	Y	Y	Y	N	Y	Y	Y	Y	N
	104	Toys	balloons	Y	Y	Y	Y	Y	Y	Y	Y	Y	N
	105	Toys	puzzles	Y	Y	Y	Y	Y	Y	Y	Y	Y	N
	106	Toys	teddy bear	Y	Y	Y	Y	Y	Y	Y	Y	Y	N
	107	Toys	whistle	Y	Y	Y	Y	Y	Y	Y	Y	Y	N
	108	Toys	toy motorcycle	Y	Y	Y	Y	Y	Y	Y	Y	Y	N
	109	Toys	dice	Y	Y	Y	Y	Y	Y	Y	Y	Y	N
	110	Toys	toy cell phone	Y	Y	Y	Y	Y	Y	Y	Y	Y	N
	111	Toys	Chess	Y	Y	Y	Y	Y	Y	Y	Y	Y	N
	112	Toys	Yo-yo	Y	Y	Y	Y	Y	Y	Y	Y	Y	N
	113	Toys	toy car	Y	Y	Y	Y	Y	Y	Y	Y	Y	N
	114	Toys	top	Y	Y	Y	Y	Y	Y	Y	Y	Y	N
	115	Toys	rubik's cube	Y	Y	Y	Y	Y	Y	Y	Y	Y	N
	116	Women’s Accessories	fan	Y	Y	Y	Y	Y	Y	Y	Y	Y	Y
	117	Women’s Accessories	scarf	Y	Y	Y	Y	Y	Y	Y	Y	Y	Y
	118	Women’s Accessories	mirror	Y	Y	Y	Y	Y	Y	Y	Y	Y	Y
	119	Women’s Accessories	watch	Y	Y	Y	Y	Y	Y	Y	Y	Y	Y
	120	Women’s Accessories	barrette	Y	Y	Y	Y	Y	Y	Y	Y	Y	Y
	121	Women’s Accessories	broach	Y	Y	Y	Y	Y	Y	Y	Y	Y	Y
	122	Women’s Accessories	coin purse	Y	Y	Y	Y	Y	Y	Y	Y	Y	Y
	123	Women’s Accessories	Key chain	Y	Y	Y	Y	Y	Y	Y	Y	Y	Y
	124	Women’s Accessories	ring	Y	Y	Y	Y	Y	Y	Y	Y	Y	Y
	125	Women’s Accessories	lipstick	Y	Y	Y	Y	Y	Y	Y	Y	Y	Y
	126	Women’s Accessories	belt	Y	Y	Y	Y	Y	Y	Y	Y	Y	Y
