# Supplementary material for: Presenting new stimuli to study emotion: Development and validation of the Objects-on-Hands Picture Database
Source: PLoS One. 2019 Jul 24;14(7):e0219615. doi: 10.1371/journal.pone.0219615 (PMC6656347; doi:10.1371/journal.pone.0219615)
Supplement: S2 Appendix — (XLSX) [file pone.0219615.s002.xlsx]

## Sheet: Norms Description
	North American (a)	Data collected for each of the 126 frontal-view photographs with the items being held by clean hands from a North American sample
	Portuguese (a)	Data collected for each of the 126 frontal-view photographs with the items being held by clean hands from a Portuguese sample
	Portuguese (b)	Data collected for each of the 126 frontal-view photographs with the items being held by hands covered with pasta sauce from a Portuguese sample
	NAMING TASK
	Nb picture	The identifying number of each picture.
	Category	Category of each picture.
	Fq inputs	Number of participants who gave a response (including naming failures: DKO + DKN + TOT).
	Fq names	Number of participants who gave a name (excluding naming failures: DKO + DKN + TOT).
	Fq DKO	Number of participants who indicated that they did not know what the item was ("Don't Know Object").
	Fq DKN	Number of participants who indicated that they did not know the name of the item ("Don't Know Name").
	Fq TOT	Number of participants who indicated that they were unable to retrieve the name of the item at that moment ("Tip-Of-the-Tongue").
	% DKO	Proportion of DKO responses relative to the number of inputs.
	% DKN	Proportion of DKN responses relative to the number of inputs.
	% TOT	Proportion of TOT responses relative to the number of inputs.
	Intended name	The intended name.
	Modal name	The name given by the highest proportion of participants.
	Fq modal name	Number of participants who gave the modal name.
	%NA	Proportion of participants who gave the modal name relative to the number of inputs.
	H	H statistic following the formula developed by Snodgrass and Vanderwart (1980).
	Nb diff names	Number of different names that were given for each item, regardless of their frequency.
	% Correct + Modal	Proportion of participants who gave a correct name, including the modal name, relative to the number of participants who gave a name.
	% Correct	Proportion of participants who gave a correct nonmodal name relative to the number of participants who gave a name.
	% Incorrect	Proportion of participants who gave an incorrect nonmodal name relative to the number of participants who gave a name.
	FAMILIARITY
	Familiarity Fq inputs	Number of participants who rated each item on familiarity
	Familiarity Mean	Mean rating score for familiarity.
	Familiarity Std. Dev.	Standard deviation for familiarity.
	LENGTH
	Length	Number of letters of the modal name.

## Sheet: North American (a)
Nb picture	Category	Fq inputs	Fq names	Fq DKI	Fq DKN	Fp TOT	% DKO	% DKN	% TOT	Intended name	Modal name	Fq modal name	%NA	H	Nb diff names	% Correct + Modal	% Correct	% Incorrect	Familiarity Fq inputs	Familiarity Mean	Familiarity Std. Dev.	Lenght
1	Vegetable	44	44	0	0	0	0	0	0	cucumber	cucumber	36	0.818182	0.782868	3	0.818182	0	0.181818	44	4.56818	0.624974	8
2	Vegetable	44	34	3	6	1	0.0681818	0.136364	0.0227273	squash	squash	29	0.659091	0.804041	4	0.941176	0.0882353	0.0588235	43	3.44186	1.29656	6
3	Vegetable	44	33	7	4	0	0.159091	0.0909091	0	spinach	spinach	14	0.318182	2.3531	8	0.666667	0.242424	0.333333	42	3.7619	1.32167	7
4	Vegetable	44	43	0	1	0	0	0.0227273	0	cabbage	cabbage	22	0.5	0.99961	2	0.511628	0	0.488372	43	4.11628	0.980993	7
5	Vegetable	44	26	16	1	1	0.363636	0.0227273	0.0227273	beet	beet	17	0.386364	1.69114	6	0.692308	0.0384615	0.307692	43	2.65116	1.47815	4
6	Vegetable	44	44	0	0	0	0	0	0	onion	onion	44	1	0	1	1	0	0	44	4.77273	0.475621	5
7	Vegetable	44	37	4	1	2	0.0909091	0.0227273	0.0454545	garlic	garlic	35	0.795455	0.303375	2	0.945946	0	0.0540541	44	4.18182	1.35153	6
8	Vegetable	41	34	2	4	1	0.0487805	0.097561	0.0243902	lettuce	lettuce	29	0.707317	0.745218	3	0.852941	0	0.147059	41	4.12195	1.12239	7
9	Vegetable	44	42	2	0	0	0.0454545	0	0	carrot	carrot	38	0.863636	0.530981	3	0.904762	0	0.0952381	43	4.34884	1.06645	6
10	Vegetable	44	36	3	4	1	0.0681818	0.0909091	0.0227273	lima beans	peas	17	0.386364	1.83059	5	0.777778	0.305556	0.222222	42	3.7381	1.1489	4
11	Vegetable	44	7	35	2	0	0.795455	0.0454545	0	chayote	green pepper	4	0.0909091	1.6645	4	0.571429	0	0.428571	37	1.64865	1.13569	12
12	Fruit	44	44	0	0	0	0	0	0	apple	apple	44	1	0	1	1	0	0	44	4.84091	0.680054	5
13	Fruit	44	14	23	5	2	0.522727	0.113636	0.0454545	loquat	tomato	7	0.159091	1.77833	4	0.642857	0.142857	0.357143	40	2.525	1.55229	6
14	Fruit	44	44	0	0	0	0	0	0	raspberry	raspberry	41	0.931818	0.467167	4	0.954545	0.0227273	0.0454545	44	4.65909	0.745317	9
15	Fruit	44	36	4	2	2	0.0909091	0.0454545	0.0454545	cantaloupe	cantaloupe	24	0.545455	1.19053	4	0.972222	0.305556	0.0277778	40	4.275	0.960435	10
16	Fruit	44	21	17	3	3	0.386364	0.0681818	0.0681818	avocado	avocado	17	0.386364	0.988181	4	0.857143	0.047619	0.142857	39	2.94872	1.58859	7
17	Fruit	44	43	0	1	0	0	0.0227273	0	grapes	grapes	42	0.954545	0.15935	2	0.976744	0	0.0232558	44	4.61364	0.722267	6
18	Fruit	44	44	0	0	0	0	0	0	lemon	lemon	44	1	0	1	1	0	0	44	4.81818	0.445793	5
19	Fruit	44	8	29	4	3	0.659091	0.0909091	0.0681818	passion fruit	passion fruit	3	0.0681818	2.15564	5	0.625	0.25	0.375	42	1.66667	1.00406	13
20	Fruit	43	24	14	3	2	0.325581	0.0697674	0.0465116	mango	mango	17	0.395349	1.11656	6	0.833333	0.125	0.166667	38	3.13158	1.57979	5
21	Fruit	44	44	0	0	0	0	0	0	peach	peach	39	0.886364	0.666578	4	0.886364	0	0.113636	44	4.56818	0.695424	5
22	Kitchen utensils	44	44	0	0	0	0	0	0	spoon	spoon	44	1	0	1	1	0	0	44	5	0	5
23	Kitchen utensils	44	27	9	6	2	0.204545	0.136364	0.0454545	salad tongs	tongs	23	0.522727	0.827409	4	0.925926	0.0740741	0.0740741	44	3.06818	1.51577	5
24	Kitchen utensils	44	28	12	3	1	0.272727	0.0681818	0.0227273	peeler	peeler	15	0.340909	1.17797	3	0.535714	0	0.464286	41	3.56098	1.51738	6
25	Kitchen utensils	44	44	0	0	0	0	0	0	tea cup	tea cup	33	0.75	0.811278	2	0.75	0	0.25	43	4.53488	0.735133	7
26	Kitchen utensils	44	40	0	3	1	0	0.0681818	0.0227273	colander	strainer	25	0.568182	1.8104	7	0.75	0.125	0.25	44	4.18182	0.814769	8
27	Kitchen utensils	44	44	0	0	0	0	0	0	tupperware	tupperware	31	0.704545	1.43144	6	0.954545	0.25	0.0454545	43	4.67442	0.606352	10
28	Kitchen utensils	44	38	2	3	1	0.0454545	0.0681818	0.0227273	saltshaker	saltshaker	25	0.568182	1.65948	7	0.710526	0.0526316	0.289474	41	3.95122	1.22375	10
29	Kitchen utensils	44	22	12	10	0	0.272727	0.227273	0	bundt pan	bundt pan	10	0.227273	2.49492	9	0.590909	0.136364	0.409091	43	2.62791	1.30973	9
30	Kitchen utensils	44	41	2	0	1	0.0454545	0	0.0227273	grater	cheese grater	40	0.909091	0.165427	2	1	0.0243902	0	44	4.09091	1.0744	13
31	Office Supplies	44	16	24	3	1	0.545455	0.0681818	0.0227273	white out	white out	10	0.227273	1.92379	7	0.625	0	0.375	37	2.40541	1.46172	9
32	Office Supplies	44	44	0	0	0	0	0	0	tape	tape	44	1	0	1	1	0	0	44	4.79545	0.667503	4
33	Office Supplies	44	44	0	0	0	0	0	0	pen	pen	44	1	0	1	1	0	0	44	4.90909	0.603023	3
34	Office Supplies	44	27	0	9	8	0	0.204545	0.181818	set-square	protractor	10	0.227273	2.02346	5	0.592593	0.222222	0.407407	44	4.20455	0.904242	10
35	Office Supplies	44	19	24	0	1	0.545455	0	0.0227273	hole punch	hole punch	18	0.409091	0.297472	2	0.947368	0	0.0526316	40	2.4	1.54919	10
36	Office Supplies	44	42	2	0	0	0.0454545	0	0	pencil sharpener	pencil sharpener	41	0.931818	0.162326	2	0.97619	0	0.0238095	42	4.64286	0.759378	16
37	Office Supplies	44	31	0	5	8	0	0.113636	0.181818	compass	compass	21	0.477273	1.47522	5	0.774194	0.0967742	0.225806	42	4.2381	0.820753	7
38	Office Supplies	44	41	2	1	0	0.0454545	0.0227273	0	pencil case	pencil case	15	0.340909	2.14105	7	0.902439	0.536585	0.097561	42	4.5	0.773021	11
39	Office Supplies	44	44	0	0	0	0	0	0	calculator	calculator	44	1	0	1	1	0	0	44	4.90909	0.290803	10
40	Office Supplies	44	44	0	0	0	0	0	0	highlighter	highlighter	41	0.931818	0.421713	3	1	0.0681818	0	43	4.86047	0.412968	11
41	Office Supplies	44	39	5	0	0	0.113636	0	0	flash drive	flash drive	37	0.659091	0.53759	5	0.948718	0.205128	0.0512821	43	4.39535	1.25621	11
42	Toys	44	44	0	0	0	0	0	0	legos	legos	44	1	0	1	1	0	0	44	4.90909	0.290803	5
43	Toys	44	44	0	0	0	0	0	0	marbles	marbles	44	1	0	1	1	0	0	44	4.72727	0.544043	7
44	Toys	44	40	2	2	0	0.0454545	0.0454545	0	jump rope	jump rope	38	0.863636	0.336397	3	0.975	0.025	0.025	42	4.47619	0.916997	9
45	Toys	44	44	0	0	0	0	0	0	rubber duck	rubber duck	44	1	0	1	1	0	0	44	4.5	0.82123	11
46	Toys	44	44	0	0	0	0	0	0	toy plane	toy plane	26	0.590909	1.24194	3	1	0.409091	0	44	4.13636	1.11211	9
47	Toys	44	44	0	0	0	0	0	0	cards	cards	44	1	0	1	1	0	0	44	4.81818	0.656726	5
48	Toys	44	44	0	0	0	0	0	0	baby doll	baby doll	43	0.977273	0.156491	2	1	0.0227273	0	44	4.34091	0.963115	9
49	Toys	44	44	0	0	0	0	0	0	paddles	ping pong paddles	42	0.954545	0.266765	2	1	0.0454545	0	44	4.75	0.575669	17
50	Toys	44	43	1	0	0	0.0227273	0	0	water gun	water gun	27	0.613636	0.952266	2	1	0.372093	0	43	4.69767	0.637513	9
51	Toys	44	38	6	0	0	0.136364	0	0	ball	ball	38	0.863636	0	1	1	0	0	42	4.07143	1.33239	4
52	Toys	44	29	9	5	1	0.204545	0.113636	0.0227273	tambourine	tambourine	21	0.477273	1.12561	3	0.862069	0.137931	0.137931	42	3.30952	1.37021	10
53	Women’s Accessories	44	42	1	1	0	0.0227273	0.0227273	0	makeup	makeup	29	0.659091	1.01372	3	0.97619	0.285714	0.0238095	43	3.65116	1.37812	6
54	Women’s Accessories	44	43	0	1	0	0	0.0227273	0	gloves	gloves	43	0.977273	0	1	1	0	0	44	4.70455	0.631703	6
55	Women’s Accessories	44	44	0	0	0	0	0	0	sunglasses	sunglasses	42	0.954545	0.31222	3	1	0.0454545	0	44	4.81818	0.390154	10
56	Women’s Accessories	44	43	1	0	0	0.0227273	0	0	bracelet	bracelet	40	0.909091	0.429122	3	0.976744	0.0465116	0.0232558	43	4.25581	0.902194	8
57	Women’s Accessories	44	40	1	3	0	0.0227273	0.0681818	0	hair ties	hair ties	19	0.431818	1.76045	5	0.975	0.5	0.025	42	4	1.1687	9
58	Women’s Accessories	44	41	3	0	0	0.0681818	0	0	earrings	earrings	39	0.886364	0.329974	3	0.97561	0.0243902	0.0243902	43	4.11628	1.29485	8
59	Women’s Accessories	44	44	0	0	0	0	0	0	bow	bow	43	0.977273	0.156491	2	0.977273	0	0.0227273	43	4.25581	1.00221	3
60	Women’s Accessories	44	44	0	0	0	0	0	0	tiara	tiara	37	0.840909	0.72626	3	1	0.159091	0	44	3.81818	1.12628	5
61	Women’s Accessories	44	43	0	1	0	0	0.0227273	0	nail polish	nail polish	41	0.931818	0.317901	3	0.953488	0	0.0465116	44	4.02273	1.26654	11
62	Women’s Accessories	44	43	1	0	0	0.0227273	0	0	necklace	necklace	42	0.954545	0.15935	2	1	0.0232558	0	44	4.47727	0.762146	8
63	Women’s Accessories	44	42	1	1	0	0.0227273	0.0227273	0	hair clip	hair clip	39	0.886364	0.484444	4	0.97619	0.047619	0.0238095	43	3.90698	1.19152	9
64	Vegetable	41	30	3	5	3	0.0731707	0.121951	0.0731707	zucchini	zucchini	17	0.414634	1.48335	5	0.633333	0.0666667	0.366667	37	3.83784	1.14294	8
65	Vegetable	41	38	0	0	3	0	0	0.0731707	eggplant	eggplant	34	0.829268	0.695987	5	0.894737	0	0.105263	39	3.97436	1.1582	8
66	Vegetable	41	27	4	7	3	0.097561	0.170732	0.0731707	parsley	parsley	8	0.195122	2.96731	11	0.333333	0.037037	0.666667	38	3.76316	1.10121	7
67	Vegetable	41	35	0	3	3	0	0.0731707	0.0731707	cauliflower	cauliflower	35	0.853659	0	1	1	0	0	40	4.25	0.926809	11
68	Vegetable	41	22	8	8	3	0.195122	0.195122	0.0731707	turnip	onion	11	0.268293	1.83837	5	0.727273	0.227273	0.272727	36	3.11111	1.46926	5
69	Vegetable	41	41	0	0	0	0	0	0	tomato	tomato	41	1	0	1	1	0	0	41	4.85366	0.421958	6
70	Vegetable	41	40	1	0	0	0.0243902	0	0	mushrooms	mushrooms	39	0.95122	0.168661	2	0.975	0	0.025	40	4.35	0.892993	9
71	Vegetable	41	41	0	0	0	0	0	0	corn	corn	41	1	0	1	1	0	0	41	5	0	4
72	Vegetable	40	39	0	0	1	0	0	0.025	broccoli	broccoli	39	0.975	0	1	1	0	0	39	4.87179	0.409074	8
73	Vegetable	41	40	0	1	0	0	0.0243902	0	pepper	red pepper	40	0.97561	0	1	1	0	0	41	4.5122	0.778523	10
74	Fruit	41	41	0	0	0	0	0	0	orange	orange	40	0.97561	0.165427	2	0.97561	0	0.0243902	40	4.825	0.549475	6
75	Fruit	41	22	11	6	2	0.268293	0.146341	0.0487805	pomegranate	pomegranate	15	0.365854	1.4886	5	0.681818	0	0.318182	35	3.57143	1.5007	11
76	Fruit	41	41	0	0	0	0	0	0	strawberries	strawberries	40	0.97561	0.165427	2	0.97561	0	0.0243902	40	4.725	0.84694	12
77	Fruit	40	40	0	0	0	0	0	0	pineapple	pineapple	40	1	0	1	1	0	0	39	4.71795	0.825537	9
78	Fruit	40	37	2	1	0	0.05	0.025	0	coconut	coconut	36	0.9	0.03846	2	0.972973	0	0.027027	38	4.13158	1.06976	7
79	Fruit	41	33	0	6	2	0	0.146341	0.0487805	kiwi	kiwi	33	0.804878	0	1	1	0	0	40	4.275	0.960435	4
80	Fruit	41	41	0	0	0	0	0	0	pear	pear	41	1	0	1	1	0	0	40	4.5	0.960769	4
81	Fruit	41	16	16	7	2	0.390244	0.170732	0.0487805	papaya	papaya	5	0.121951	2.55504	7	0.3125	0	0.6875	34	2.88235	1.59097	6
82	Fruit	40	40	0	0	0	0	0	0	watermelon	watermelon	39	0.975	0.168661	2	1	0.025	0	40	4.775	0.733362	10
83	Fruit	41	41	0	0	0	0	0	0	banana	banana	41	1	0	1	1	0	0	41	4.97561	0.156174	6
84	Kitchen utensils	41	41	0	0	0	0	0	0	fork	fork	41	1	0	1	1	0	0	41	4.87805	0.640122	4
85	Kitchen utensils	41	32	3	6	0	0.0731707	0.146341	0	corkscrew	bottle opener	16	0.390244	2.08871	7	0.71875	0.21875	0.28125	38	4.15789	1.02736	13
86	Kitchen utensils	41	41	0	0	0	0	0	0	knife	knife	41	1	0	1	1	0	0	41	4.87805	0.331295	5
87	Kitchen utensils	41	41	0	0	0	0	0	0	glass	glass	41	1	0	1	1	0	0	41	4.85366	0.421958	5
88	Kitchen utensils	41	41	0	0	0	0	0	0	funnel	funnel	40	0.97561	0.165427	2	0.97561	0	0.0243902	41	4.53659	0.83957	6
89	Kitchen utensils	41	41	0	0	0	0	0	0	bowl	bowl	41	1	0	1	1	0	0	40	4.925	0.349908	4
90	Kitchen utensils	41	41	0	0	0	0	0	0	jar	jar	37	0.902439	0.607558	4	0.926829	0.0243902	0.0731707	41	4.58537	0.669911	3
91	Kitchen utensils	41	41	0	0	0	0	0	0	saucer	plate	33	0.804878	0.870362	3	0.95122	0.146341	0.0487805	41	4.82927	0.495098	5
92	Kitchen utensils	41	28	4	7	2	0.097561	0.170732	0.0487805	juicer	juicer	26	0.634146	0.371232	2	1	0.0714286	0	39	3.69231	1.1506	6
93	Kitchen utensils	41	27	2	11	1	0.0487805	0.268293	0.0243902	spatula	spatula	23	0.560976	0.753335	3	1	0.148148	0	37	4.43243	0.800713	7
94	Office Supplies	41	33	3	4	1	0.0731707	0.097561	0.0243902	white out tape	white out	29	0.707317	0.631172	3	1	0.121212	0	39	3.94872	1.25549	9
95	Office Supplies	41	35	5	0	1	0.121951	0	0.0243902	glue	glue	30	0.731707	0.591673	2	1	0.142857	0	38	3.71053	1.27147	4
96	Office Supplies	41	41	0	0	0	0	0	0	pencil	pencil	41	1	0	1	1	0	0	41	4.95122	0.218085	6
97	Office Supplies	41	32	0	5	4	0	0.121951	0.097561	protractor	protractor	26	0.634146	0.818091	3	0.8125	0	0.1875	39	4.33333	0.868554	10
98	Office Supplies	41	41	0	0	0	0	0	0	stapler	stapler	41	1	0	1	1	0	0	41	4.97561	0.156174	7
99	Office Supplies	41	40	1	0	0	0.0243902	0	0	eraser	eraser	38	0.926829	0.336397	3	0.95	0	0.05	40	4.825	0.446496	6
100	Office Supplies	41	19	19	3	0	0.463415	0.0731707	0	exacto knife	box cutter	7	0.170732	2.26627	6	0.842105	0.473684	0.157895	35	3.08571	1.70417	10
101	Office Supplies	41	40	1	0	0	0.0243902	0	0	notebook	notebook	18	0.439024	2.17869	7	0.625	0.175	0.375	41	4.60976	0.586432	8
102	Office Supplies	41	41	0	0	0	0	0	0	scissors	scissors	41	1	0	1	1	0	0	41	4.95122	0.218085	8
103	Office Supplies	41	41	0	0	0	0	0	0	ruler	ruler	41	1	0	1	1	0	0	40	4.95	0.220721	5
104	Toys	41	41	0	0	0	0	0	0	balloons	balloons	41	1	0	1	1	0	0	41	4.82927	0.543251	8
105	Toys	41	41	0	0	0	0	0	0	puzzles	puzzle pieces	41	1	0	1	1	0	0	41	4.70732	0.601826	13
106	Toys	41	41	0	0	0	0	0	0	teddy bear	teddy bear	40	0.97561	0.165427	2	1	0.0243902	0	41	4.70732	0.715678	10
107	Toys	41	40	1	0	0	0.0243902	0	0	whistle	whistle	40	0.97561	0	1	1	0	0	40	4.725	0.598609	7
108	Toys	41	40	0	0	1	0	0	0.0243902	toy motorcycle	toy motorcycle	34	0.829268	0.747585	3	1	0.15	0	40	4.25	0.898717	14
109	Toys	41	41	0	0	0	0	0	0	dice	dice	41	1	0	1	1	0	0	41	4.92683	0.263652	4
110	Toys	41	41	0	0	0	0	0	0	toy cell phone	cell phone	28	0.682927	0.90117	2	1	0.317073	0	41	4.53659	0.83957	10
111	Toys	41	41	0	0	0	0	0	0	chess	chess	41	1	0	1	1	0	0	39	4.28205	0.856821	5
112	Toys	41	40	0	0	1	0	0	0.0243902	yo-yo	yo-yo	40	0.97561	0	1	1	0	0	41	4.58537	0.669911	5
113	Toys	41	41	0	0	0	0	0	0	toy car	toy car	41	1	0	1	1	0	0	41	4.4878	0.67535	7
114	Toys	41	24	11	6	0	0.268293	0.146341	0	top	top	18	0.439024	1.12419	4	0.75	0	0.25	37	3.27027	1.36725	3
115	Toys	41	41	0	0	0	0	0	0	rubik's cube	rubik's cube	41	1	0	1	1	0	0	38	4.31579	0.873182	12
116	Women’s Accessories	41	22	15	2	2	0.365854	0.0487805	0.0487805	fan	fan	21	0.512195	0.266765	2	0.954545	0	0.0454545	38	2.89474	1.59033	3
117	Women’s Accessories	39	32	4	1	2	0.102564	0.025641	0.0512821	scarf	scarf	28	0.717949	0.793564	5	0.9375	0.0625	0.0625	35	4.17143	0.984758	5
118	Women’s Accessories	41	33	2	6	0	0.0487805	0.146341	0	mirror	makeup mirror	25	0.609756	1.17451	5	0.909091	0.151515	0.0909091	41	3.63415	1.37397	13
119	Women’s Accessories	41	41	0	0	0	0	0	0	watch	watch	41	1	0	1	1	0	0	41	4.85366	0.527303	5
120	Women’s Accessories	41	36	2	2	1	0.0487805	0.0487805	0.0243902	barrette	hair clips	24	0.536585	1.33211	4	0.972222	0.361111	0.0277778	40	3.95	1.08486	10
121	Women’s Accessories	41	27	8	6	0	0.195122	0.146341	0	broach	broach	10	0.243902	2.44605	7	0.555556	0.185185	0.444444	37	3.05405	1.22352	6
122	Women’s Accessories	39	38	0	1	0	0	0.025641	0	coin purse	coin purse	36	0.923077	0.350104	3	0.973684	0.0263158	0.0263158	39	3.97436	1.0879	10
123	Women’s Accessories	41	39	2	0	0	0.0487805	0	0	key chain	keys/ key chain	31	0.756098	0.843567	3	1	0.205128	0	39	4.79487	0.570295	15
124	Women’s Accessories	41	28	12	1	0	0.292683	0.0243902	0	ring	ring	28	0.682927	0	1	1	0	0	38	3.42105	1.46364	4
125	Women’s Accessories	41	41	0	0	0	0	0	0	lipstick	lipstick	41	1	0	1	1	0	0	41	4.19512	1.16661	8
126	Women’s Accessories	38	35	2	0	1	0.0526316	0	0.0263158	belt	belt	32	0.842105	0.557854	4	0.914286	0	0.0857143	37	4.35135	1.00599	4

## Sheet: Portuguese (a)
Nb picture	Category	Fq inputs	Fq names	Fq DKI	Fq DKN	Fp TOT	% DKO	% DKN	% TOT	English intended name	Portuguese intended name	Modal name	Fq modal name	%NA	H	Nb diff names	% Correct + Modal	% Correct	% Incorrect	Familiarity Fq inputs	Familiarity Mean	Familiarity Std. Dev.	Lenght
1	Vegetable	82	79	0	2	1	0	0.0243902	0.0121951	cucumber	pepino	pepino	73	0.890244	0.387743	2	0.924051	0	0.0759494	82	4.68293	0.606102	6
2	Vegetable	82	70	0	7	5	0	0.0853659	0.0609756	squash	abóbora	abóbora	68	0.829268	0.187176	2	0.971429	0	0.0285714	82	4.26829	0.969266	8
3	Vegetable	82	61	9	8	4	0.109756	0.097561	0.0487805	spinach	espinafres	espinafres	48	0.585366	1.3597	9	0.852459	0.0655738	0.147541	82	3.92683	1.47222	10
4	Vegetable	82	79	0	2	1	0	0.0243902	0.0121951	cabbage	couve	couve	41	0.5	1.59881	5	0.860759	0.341772	0.139241	82	4.64634	0.743232	5
5	Vegetable	82	60	10	4	8	0.121951	0.0487805	0.097561	beet	beterraba	beterraba	44	0.536585	1.26908	7	0.733333	0	0.266667	82	3.65854	1.45907	10
6	Vegetable	82	82	0	0	0	0	0	0	onion	cebola	cebola	82	1	0	1	1	0	0	82	4.93902	0.287499	6
7	Vegetable	82	82	0	0	0	0	0	0	garlic	alho	alho	82	1	0	1	1	0	0	82	4.91463	0.322077	4
8	Vegetable	81	81	0	0	0	0	0	0	lettuce	alface	alface	81	1	0	1	1	0	0	81	4.97531	0.15615	6
9	Vegetable	82	80	1	0	1	0.0121951	0	0.0121951	carrot	cenoura	cenoura	79	0.963415	0.0969446	2	0.9875	0	0.0125	82	4.86585	0.538911	7
10	Vegetable	82	79	1	1	1	0.0121951	0.0121951	0.0121951	lima beans	favas	favas	65	0.792683	0.902032	4	0.860759	0.0379747	0.139241	82	4.46341	0.905336	5
11	Vegetable	82	56	7	13	6	0.0853659	0.158537	0.0731707	chayote	chuchu	chuchu	43	0.52439	1.53362	11	0.803571	0.0357143	0.196429	82	3.36585	1.51137	6
12	Fruit	82	82	0	0	0	0	0	0	apple	maçã	maçã	82	1	0	1	1	0	0	82	4.96341	0.24571	4
13	Fruit	82	60	0	11	11	0	0.134146	0.134146	loquat	nêsperas	nêsperas	38	0.463415	1.92471	9	0.683333	0.05	0.316667	82	4.18293	1.14534	8
14	Fruit	82	78	0	0	4	0	0	0.0487805	raspberry	framboesas	framboesas	58	0.707317	1.13391	4	0.75641	0.0128205	0.24359	82	4.60976	0.603613	10
15	Fruit	81	81	0	0	0	0	0	0	cantaloupe	meloa	meloa	71	0.876543	0.597117	3	0.876543	0	0.123457	81	4.91358	0.393622	5
16	Fruit	82	50	7	22	3	0.0853659	0.268293	0.0365854	avocado	abacate	abacate	47	0.573171	0.327445	2	0.94	0	0.06	82	3.36585	1.47834	7
17	Fruit	82	82	0	0	0	0	0	0	grapes	uvas	uvas	81	0.987805	0.0950172	2	0.987805	0	0.0121951	82	4.90244	0.433469	4
18	Fruit	82	82	0	0	0	0	0	0	lemon	limão	limão	82	1	0	1	1	0	0	82	4.9878	0.110432	6
19	Fruit	82	70	3	4	5	0.0365854	0.0487805	0.0609756	passion fruit	maracujá	maracujá	69	0.841463	0.108023	2	0.985714	0	0.0142857	82	4.2439	1.17127	8
20	Fruit	81	76	3	0	2	0.037037	0	0.0246914	mango	manga	manga	74	0.91358	0.175565	2	0.973684	0	0.0263158	81	4.51852	1.01379	5
21	Fruit	82	82	0	0	0	0	0	0	peach	pessêgo	pessêgo	77	0.939024	0.331306	2	0.939024	0	0.0609756	82	4.87805	0.364818	7
22	Kitchen utensils	82	82	0	0	0	0	0	0	spoon	colher	colher	82	1	0	1	1	0	0	82	5	0	6
23	Kitchen utensils	81	59	0	9	13	0	0.111111	0.160494	salad tongs	pinça de salada	pinça	26	0.320988	2.06561	9	0.898305	0.457627	0.101695	81	4.7284	0.741828	5
24	Kitchen utensils	82	66	6	7	3	0.0731707	0.0853659	0.0365854	peeler	descascador	descascador	53	0.646341	1.1491	7	0.833333	0.030303	0.166667	82	4.13415	1.20454	11
25	Kitchen utensils	82	82	0	0	0	0	0	0	tea cup	chávena	chávena	79	0.963415	0.284397	4	0.97561	0.0121951	0.0243902	82	4.84146	0.457301	8
26	Kitchen utensils	82	75	0	2	5	0	0.0243902	0.0609756	colander	coador	coador	49	0.597561	1.50897	6	0.933333	0.28	0.0666667	82	4.64634	0.635803	6
27	Kitchen utensils	82	77	0	2	3	0	0.0243902	0.0365854	tupperware	tupperware	tupperware	41	0.5	1.63307	7	0.974026	0.441558	0.025974	82	4.71951	0.593678	10
28	Kitchen utensils	82	72	0	8	2	0	0.097561	0.0243902	saltshaker	saleiro	saleiro	32	0.390244	1.40583	6	0.986111	0.541667	0.0138889	82	4.41463	0.845485	7
29	Kitchen utensils	82	76	1	3	2	0.0121951	0.0365854	0.0243902	bundt pan	forma de bolos	forma de bolos	76	0.926829	0	1	1	0	0	82	4.37805	0.869798	14
30	Kitchen utensils	82	70	4	4	4	0.0487805	0.0487805	0.0487805	grater	ralador	ralador	51	0.621951	0.92425	3	0.985714	0.257143	0.0142857	82	4.28049	1.06891	7
31	Office Supplies	82	76	4	1	1	0.0487805	0.0121951	0.0121951	white out	corretor	corretor	71	0.865854	0.413889	3	0.934211	0	0.0657895	82	4.29268	1.11652	8
32	Office Supplies	82	79	0	3	0	0	0.0365854	0	tape	fita-cola	fita-cola	77	0.939024	0.195647	3	0.987342	0.0126582	0.0126582	82	4.7561	0.619856	9
33	Office Supplies	82	82	0	0	0	0	0	0	pen	caneta	caneta	48	0.585366	1.05824	3	1	0.414634	0	82	4.97561	0.155207	6
34	Office Supplies	82	79	0	0	3	0	0	0.0365854	set-square	esquadro	esquadro	79	0.963415	0	1	1	0	0	82	4.57317	0.754092	8
35	Office Supplies	82	79	0	2	1	0	0.0243902	0.0121951	hole punch	furador	furador	77	0.939024	0.195647	3	0.974684	0	0.0253165	82	4.78049	0.685374	7
36	Office Supplies	82	80	2	0	0	0.0243902	0	0	pencil sharpener	afia	afia	57	0.695122	1.51632	7	0.975	0.2625	0.025	82	4.62195	0.883878	4
37	Office Supplies	82	78	0	1	3	0	0.0121951	0.0365854	compass	compasso	compasso	78	0.95122	0	1	1	0	0	82	4.5122	0.757577	9
38	Office Supplies	81	80	1	0	0	0.0123457	0	0	pencil case	estojo	estojo	58	0.716049	1.12355	3	1	0.275	0	81	4.66667	0.707107	6
39	Office Supplies	82	82	0	0	0	0	0	0	calculator	calculadora	calculadora	80	0.97561	0.165427	2	0.97561	0	0.0243902	82	4.89024	0.351578	11
40	Office Supplies	82	79	1	2	0	0.0121951	0.0243902	0	highlighter	marcador	marcador	39	0.47561	1.54795	5	0.936709	0.443038	0.0632911	82	4.80488	0.617422	8
41	Office Supplies	82	80	2	0	0	0.0243902	0	0	flash drive	pen	pen	76	0.926829	0.326961	3	0.9625	0.0125	0.0375	82	4.82927	0.624695	3
42	Toys	82	82	0	0	0	0	0	0	legos	legos	legos	82	1	0	1	1	0	0	82	4.65854	0.632836	5
43	Toys	82	82	0	0	0	0	0	0	marbles	berlindes	berlindes	79	0.963415	0.226411	2	1	0.0365854	0	82	4.47561	0.892017	10
44	Toys	81	76	1	3	1	0.0123457	0.037037	0.0123457	jump rope	corda de saltar	corda de saltar	75	0.925926	0.101067	2	0.986842	0	0.0131579	81	4.22222	1.15109	15
45	Toys	82	81	0	1	0	0	0.0121951	0	rubber duck	pato de borracha	pato de borracha	74	0.902439	0.509548	3	0.962963	0.0493827	0.037037	82	4.14634	1.04376	16
46	Toys	82	79	0	3	0	0	0.0365854	0	toy plane	avião	avião de brincar	66	0.804878	0.885434	4	0.898734	0.0632911	0.101266	82	4.2561	1.01606	16
47	Toys	82	82	0	0	0	0	0	0	cards	cartas	cartas	82	1	0	1	1	0	0	82	4.76829	0.528188	6
48	Toys	82	81	0	0	1	0	0	0.0121951	baby doll	boneca	boneco	52	0.634146	1.20436	3	1	0.358025	0	82	4.32927	1.05474	6
49	Toys	82	82	0	0	0	0	0	0	paddles	raquetes	raquetes de ping pong	82	1	0	1	1	0	0	82	4.34146	0.932533	21
50	Toys	82	66	11	4	1	0.134146	0.0487805	0.0121951	water gun	pistola de água	pistola de água	55	0.670732	0.764029	3	1	0.166667	0	82	3.32927	1.41469	15
51	Toys	82	63	13	4	2	0.158537	0.0487805	0.0243902	ball	bola	bola	59	0.719512	0.392664	3	0.952381	0.015873	0.047619	82	3.57317	1.49096	4
52	Toys	82	61	8	6	7	0.097561	0.0731707	0.0853659	tambourine	pandeireta	pandeireta	42	0.512195	1.26623	5	0.918033	0.229508	0.0819672	82	3.46341	1.35351	10
53	Women’s Accessories	82	78	0	4	0	0	0.0487805	0	makeup	maquilhagem	maquilhagem	40	0.487805	1.74689	7	0.974359	0.461538	0.025641	82	4.12195	1.23118	11
54	Women’s Accessories	82	79	3	0	0	0.0365854	0	0	gloves	luvas	luvas	76	0.926829	0.2678	3	0.962025	0	0.0379747	82	4.47561	0.958724	5
55	Women’s Accessories	82	82	0	0	0	0	0	0	sunglasses	óculos de sol	óculos de sol	81	0.987805	0.0950172	2	1	0.0121951	0	82	4.81707	0.474746	13
56	Women’s Accessories	82	80	1	1	0	0.0121951	0.0121951	0	bracelet	pulseira	pulseira	79	0.963415	0.0969446	2	1	0.0125	0	82	4.36585	1.02454	9
57	Women’s Accessories	82	74	0	5	3	0	0.0609756	0.0365854	hair ties	elásticos	elásticos	58	0.707317	1.1049	6	0.918919	0.135135	0.0810811	82	4.5	1.03339	9
58	Women’s Accessories	82	82	0	0	0	0	0	0	earrings	brincos	brincos	80	0.97561	0.189817	3	0.987805	0.0121951	0.0121951	82	4.43902	0.969887	8
59	Women’s Accessories	82	80	0	1	1	0	0.0121951	0.0121951	bow	laço	laço	73	0.890244	0.589277	5	0.975	0.0625	0.025	82	3.97561	1.18609	4
60	Women’s Accessories	82	78	0	4	0	0	0.0487805	0	tiara	tiara	tiara	59	0.719512	1.18161	6	0.974359	0.217949	0.025641	82	3.7439	1.18437	5
61	Women’s Accessories	82	76	3	3	0	0.0365854	0.0365854	0	nail polish	verniz	verniz	72	0.878049	0.37642	4	1	0.0526316	0	82	4.20732	1.22462	6
62	Women’s Accessories	82	80	0	2	0	0	0.0243902	0	necklace	colar	colar	69	0.841463	0.638085	3	1	0.1375	0	82	4.5	0.789593	5
63	Women’s Accessories	82	78	0	4	0	0	0.0487805	0	hair clip	mola de cabelo	mola de cabelo	59	0.719512	1.0152	5	0.769231	0.0128205	0.230769	82	4.34146	1.1024	14
64	Vegetable	89	78	0	6	5	0	0.0674157	0.0561798	zucchini	courgette	courgette	68	0.764045	0.670691	4	0.871795	0	0.128205	89	4.48315	0.867498	9
65	Vegetable	89	75	0	7	7	0	0.0786517	0.0786517	eggplant	beringela	beringela	74	0.831461	0.102158	2	0.986667	0	0.0133333	89	4.21348	1.11265	9
66	Vegetable	89	85	1	2	1	0.011236	0.0224719	0.011236	parsley	salsa	salsa	77	0.865169	0.450067	2	0.905882	0	0.0941176	89	4.53933	0.853551	5
67	Vegetable	89	88	0	1	0	0	0.011236	0	cauliflower	couve-flor	couve-flor	84	0.94382	0.334947	4	0.965909	0.0113636	0.0340909	89	4.62921	0.697105	10
68	Vegetable	89	84	0	3	2	0	0.0337079	0.0224719	turnip	nabo	nabo	81	0.910112	0.278891	4	0.964286	0	0.0357143	89	4.49438	0.93083	4
69	Vegetable	89	89	0	0	0	0	0	0	tomato	tomate	tomate	89	1	0	1	1	0	0	89	4.95506	0.257175	6
70	Vegetable	89	89	0	0	0	0	0	0	mushrooms	cogumelos	cogumelos	89	1	0	1	1	0	0	89	4.83146	0.505334	9
71	Vegetable	89	89	0	0	0	0	0	0	corn	milho	milho	58	0.651685	0.900992	3	1	0.348315	0	89	4.57303	0.781718	5
72	Vegetable	87	86	0	0	1	0	0	0.0114943	broccoli	bróculos	bróculos	85	0.977011	0.0914016	2	0.988372	0	0.0116279	87	4.77011	0.564474	8
73	Vegetable	89	88	0	0	1	0	0	0.011236	pepper	pimento	pimento	82	0.921348	0.427283	3	0.965909	0.0340909	0.0340909	89	4.75281	0.644573	7
74	Fruit	89	89	0	0	0	0	0	0	orange	laranja	laranja	89	1	0	1	1	0	0	89	4.95506	0.257175	7
75	Fruit	89	87	0	1	1	0	0.011236	0.011236	pomegranate	romã	romã	86	0.966292	0.0905439	2	0.988506	0	0.0114943	89	4.65169	0.813258	4
76	Fruit	88	88	0	0	0	0	0	0	strawberries	morangos	morangos	87	0.988636	0.0897034	2	0.988636	0	0.0113636	88	4.89773	0.480416	8
77	Fruit	87	86	0	0	1	0	0	0.0114943	pineapple	ananás	ananás	77	0.885057	0.483568	2	1	0.104651	0	87	4.73563	0.599608	6
78	Fruit	88	87	0	1	0	0	0.0113636	0	coconut	coco	coco	86	0.977273	0.0905439	2	0.988506	0	0.0114943	88	4.29545	1.04121	4
79	Fruit	89	89	0	0	0	0	0	0	kiwi	kiwi	kiwi	89	1	0	1	1	0	0	89	4.88764	0.411157	4
80	Fruit	89	89	0	0	0	0	0	0	pear	pêra	pêra	89	1	0	1	1	0	0	89	4.89888	0.370655	4
81	Fruit	89	79	1	9	0	0.011236	0.101124	0	papaya	papaia	papaia	59	0.662921	1.24549	6	0.873418	0.126582	0.126582	89	3.80899	1.3389	6
82	Fruit	88	87	0	0	1	0	0	0.0113636	watermelon	melancia	melancia	87	0.988636	0	1	1	0	0	88	4.84091	0.425788	8
83	Fruit	89	89	0	0	0	0	0	0	banana	banana	banana	89	1	0	1	1	0	0	89	4.93258	0.362997	6
84	Kitchen utensils	89	89	0	0	0	0	0	0	fork	garfo	garfo	89	1	0	1	1	0	0	89	5	0	5
85	Kitchen utensils	89	85	0	3	1	0	0.0337079	0.011236	corkscrew	saca-rolhas	saca-rolhas	79	0.88764	0.471114	4	0.964706	0.0352941	0.0352941	89	4.5618	0.838763	11
86	Kitchen utensils	89	89	0	0	0	0	0	0	knife	faca	faca	89	1	0	1	1	0	0	89	4.93258	0.29379	4
87	Kitchen utensils	89	89	0	0	0	0	0	0	glass	copo	copo	87	0.977528	0.155103	2	0.977528	0	0.0224719	89	4.96629	0.181499	4
88	Kitchen utensils	89	88	0	0	1	0	0	0.011236	funnel	funil	funil	88	0.988764	0	1	1	0	0	89	4.64045	0.678353	5
89	Kitchen utensils	89	89	0	0	0	0	0	0	bowl	tigela	tigela	54	0.606742	1.32071	4	0.988764	0.382022	0.011236	89	4.76404	0.564529	6
90	Kitchen utensils	89	88	0	0	1	0	0	0.011236	jar	frasco	frasco	70	0.786517	1.27683	9	0.920455	0.125	0.0795455	89	4.69663	0.591694	6
91	Kitchen utensils	89	89	0	0	0	0	0	0	saucer	pires	prato	55	0.617978	0.959458	2	1	0.382022	0	89	4.92135	0.27072	5
92	Kitchen utensils	89	86	0	2	1	0	0.0224719	0.011236	juicer	espremedor	espremedor	86	0.966292	0	1	1	0	0	89	4.59551	0.71857	10
93	Kitchen utensils	89	84	1	3	1	0.011236	0.0337079	0.011236	spatula	espátula	salazar	35	0.393258	1.92407	5	0.964286	0.547619	0.0357143	89	4.52809	0.867204	7
94	Office Supplies	89	88	1	0	0	0.011236	0	0	white out tape	fita corretora	corretor	86	0.966292	0.179218	3	0.977273	0	0.0227273	89	4.62921	0.759516	8
95	Office Supplies	89	89	0	0	0	0	0	0	glue	cola	cola	89	1	0	1	1	0	0	89	4.80899	0.497183	4
96	Office Supplies	89	89	0	0	0	0	0	0	pencil	lápis	lápis	89	1	0	1	1	0	0	89	4.97753	0.149052	5
97	Office Supplies	89	76	0	3	10	0	0.0337079	0.11236	protractor	transferidor	transferidor	65	0.730337	0.781429	5	0.881579	0.0263158	0.118421	89	4.2809	1.02235	12
98	Office Supplies	89	89	0	0	0	0	0	0	stapler	agrafador	agrafador	89	1	0	1	1	0	0	89	4.94382	0.231573	9
99	Office Supplies	89	89	0	0	0	0	0	0	eraser	borracha	borracha	89	1	0	1	1	0	0	89	4.89888	0.338612	8
100	Office Supplies	89	88	1	0	0	0.011236	0	0	exacto knife	X-ato	X-ato	87	0.977528	0.0897034	2	1	0.0113636	0	89	4.55056	0.825877	5
101	Office Supplies	89	89	0	0	0	0	0	0	notebook	bloco de notas	caderno	38	0.426966	1.75383	5	0.842697	0.41573	0.157303	89	4.74157	0.554488	7
102	Office Supplies	89	89	0	0	0	0	0	0	scissors	tesoura	tesoura	89	1	0	1	1	0	0	89	4.94382	0.231573	7
103	Office Supplies	89	89	0	0	0	0	0	0	ruler	régua	régua	88	0.988764	0.0888797	2	0.988764	0	0.011236	89	4.8764	0.3637	5
104	Toys	89	89	0	0	0	0	0	0	balloons	balões	balões	89	1	0	1	1	0	0	89	4.65169	0.70873	6
105	Toys	89	87	0	0	2	0	0	0.0224719	puzzles	puzzle	puzzle	87	0.977528	0	1	1	0	0	89	4.66292	0.673252	6
106	Toys	89	89	0	0	0	0	0	0	teddy bear	urso de peluche	urso de peluche	89	1	0	1	1	0	0	89	4.68539	0.650096	15
107	Toys	89	89	0	0	0	0	0	0	whistle	apito	apito	85	0.955056	0.0633608	2	1	0.0449438	0	89	4.40449	1.01935	5
108	Toys	89	89	0	0	0	0	0	0	toy motorcycle	mota	mota	83	0.932584	0.356205	2	1	0.0674157	0	89	4.38202	1.02808	4
109	Toys	89	89	0	0	0	0	0	0	dice	dados	dados	88	0.988764	0.0888797	2	0.988764	0	0.011236	89	4.66292	0.737684	5
110	Toys	89	89	0	0	0	0	0	0	toy cell phone	telemóvel	telemóvel	80	0.898876	0.60923	4	0.988764	0.0898876	0.011236	89	4.55056	0.941604	9
111	Toys	89	87	0	0	2	0	0	0.0224719	chess	xadrez	xadrez	85	0.955056	0.157906	2	0.977011	0	0.0229885	89	4.26966	1.03093	6
112	Toys	89	84	0	0	5	0	0	0.0561798	yo-yo	yo-yo	yo-yo	83	0.932584	0.0931713	2	0.988095	0	0.0119048	89	4.33708	1.04385	5
113	Toys	89	89	0	0	0	0	0	0	toy car	carro	carro	83	0.932584	0.258763	3	1	0.0674157	0	89	4.61798	0.776145	5
114	Toys	89	87	0	0	2	0	0	0.0224719	top	pião	pião	86	0.966292	0.0905439	2	1	0.0114943	0	89	4.37079	1.02671	4
115	Toys	89	87	0	0	2	0	0	0.0224719	rubik's cube	cubo mágico	cubo mágico	58	0.651685	0.389975	2	1	0.333333	0	89	4.32584	1.04202	11
116	Women’s Accessories	89	84	3	0	2	0.0337079	0	0.0224719	fan	leque	leque	82	0.921348	0.186136	3	0.97619	0	0.0238095	89	4.1573	1.2604	5
117	Women’s Accessories	86	81	2	2	1	0.0232558	0.0232558	0.0116279	scarf	lenço	lenço	70	0.813953	0.690725	4	0.975309	0.111111	0.0246914	86	4.48837	1.00287	5
118	Women’s Accessories	89	86	0	2	1	0	0.0224719	0.011236	mirror	espelho	espelho	82	0.921348	0.341157	4	0.953488	0	0.0465116	89	4.29213	1.04666	7
119	Women’s Accessories	89	89	0	0	0	0	0	0	watch	relógio	relógio	89	1	0	1	1	0	0	89	4.93258	0.29379	7
120	Women’s Accessories	89	87	0	1	1	0	0.011236	0.011236	barrette	ganchos	ganchos	64	0.719101	1.5544	11	0.885057	0.149425	0.114943	89	4.31461	1.06168	7
121	Women’s Accessories	89	82	1	2	4	0.011236	0.0224719	0.0449438	broach	alfinete	alfinete	52	0.58427	1.80519	9	0.865854	0.231707	0.134146	89	3.88764	1.16227	8
122	Women’s Accessories	87	83	1	1	2	0.0114943	0.0114943	0.0229885	coin purse	porta-moedas	porta-moedas	52	0.597701	1.50801	6	0.783133	0.156627	0.216867	87	4.45977	0.997725	12
123	Women’s Accessories	89	89	0	0	0	0	0	0	key chain	porta-chaves	porta-chaves	88	0.988764	0.0888797	2	0.988764	0	0.011236	89	4.8764	0.3637	12
124	Women’s Accessories	89	85	2	2	0	0.0224719	0.0224719	0	ring	anel	anel	84	0.94382	0.0922772	2	0.988235	0	0.0117647	89	4.35955	1.10007	4
125	Women’s Accessories	89	89	0	0	0	0	0	0	lipstick	batom	batom	87	0.977528	0.177575	3	0.988764	0.011236	0.011236	89	4.58427	0.876576	5
126	Women’s Accessories	87	84	1	1	1	0.0114943	0.0114943	0.0114943	belt	cinto	cinto	76	0.873563	0.659015	6	0.916667	0.0119048	0.0833333	87	4.70115	0.683951	5

## Sheet: Portuguese (b)
Nb picture	Category	Fq inputs	Fq names	Fq DKI	Fq DKN	Fp TOT	% DKO	% DKN	% TOT	English intended name	Poruguese intended name	Modal name	Fq modal name	%NA	H	Nb diff names	% Correct + Modal	% Correct	% Incorrect	Familiarity Fq inputs	Familiarity Mean	Familiarity Std. Dev.	Lenght
1	Vegetable	60	60	0	0	0	0	0	0	cucumber	pepino	pepino	51	0.85	0.872748	5	0.85	0	0.15	60	4.51667	0.85354	6
2	Vegetable	60	51	4	3	2	0.0666667	0.05	0.0333333	squash	abóbora	abóbora	44	0.733333	0.658214	3	0.980392	0.117647	0.0196078	60	3.91667	1.23908	8
3	Vegetable	59	46	1	7	5	0.0169492	0.118644	0.0847458	spinach	espinafres	espinafres	37	0.627119	1.24639	8	0.826087	0.0217391	0.173913	59	4.15254	1.1717	10
4	Vegetable	60	60	0	0	0	0	0	0	cabbage	couve	couve	30	0.5	2.03028	7	0.716667	0.216667	0.283333	60	4.75	0.654191	5
5	Vegetable	60	51	2	4	3	0.0333333	0.0666667	0.05	beet	beterraba	beterraba	41	0.683333	0.714015	2	0.803922	0	0.196078	60	4.08333	1.12433	10
6	Vegetable	60	60	0	0	0	0	0	0	onion	cebola	cebola	60	1	0	1	1	0	0	60	4.88333	0.372425	6
7	Vegetable	60	60	0	0	0	0	0	0	garlic	alho	alho	60	1	0	1	1	0	0	60	4.95	0.219784	4
8	Vegetable	60	60	0	0	0	0	0	0	lettuce	alface	alface	60	1	0	1	1	0	0	60	4.95	0.219784	6
9	Vegetable	60	60	0	0	0	0	0	0	carrot	cenoura	cenoura	60	1	0	1	1	0	0	60	4.91667	0.278718	7
10	Vegetable	59	57	1	0	1	0.0169492	0	0.0169492	lima beans	favas	favas	37	0.627119	1.52115	6	0.719298	0.0701754	0.280702	59	4.30508	0.987058	5
11	Vegetable	60	39	14	5	2	0.233333	0.0833333	0.0333333	chayote	chuchu	chuchu	33	0.55	0.965787	6	0.897436	0.0512821	0.102564	60	3.16667	1.52011	6
12	Fruit	60	60	0	0	0	0	0	0	apple	maçã	maçã	59	0.983333	0.122292	2	1	0.0166667	0	60	4.98333	0.129099	4
13	Fruit	60	50	1	5	4	0.0166667	0.0833333	0.0666667	loquat	nêsperas	nêsperas	35	0.583333	1.47013	6	0.7	0	0.3	60	4.05	1.25448	8
14	Fruit	60	57	1	0	2	0.0166667	0	0.0333333	raspberry	framboesas	framboesas	35	0.583333	1.41832	4	0.631579	0.0175439	0.368421	60	4.46667	0.910702	10
15	Fruit	60	60	0	0	0	0	0	0	cantaloupe	meloa	meloa	56	0.933333	0.353359	2	0.933333	0	0.0666667	60	4.73333	0.660423	5
16	Fruit	60	43	4	12	1	0.0666667	0.2	0.0166667	avocado	abacate	abacate	40	0.666667	0.475634	4	0.953488	0.0232558	0.0465116	60	3.6	1.35547	7
17	Fruit	60	55	2	2	1	0.0333333	0.0333333	0.0166667	grapes	uvas	uvas	53	0.883333	0.261727	3	0.963636	0	0.0363636	60	4.61667	0.865373	4
18	Fruit	60	60	0	0	0	0	0	0	lemon	limão	limão	60	1	0	1	1	0	0	60	4.93333	0.311729	6
19	Fruit	59	52	1	3	3	0.0169492	0.0508475	0.0508475	passion fruit	maracujá	maracujá	48	0.813559	0.54509	5	0.923077	0	0.0769231	59	4.27119	1.08008	8
20	Fruit	60	58	1	0	1	0.0166667	0	0.0166667	mango	manga	manga	57	0.95	0.125658	2	1	0.0172414	0	60	4.61667	0.825272	5
21	Fruit	60	60	0	0	0	0	0	0	peach	pessêgo	pessêgo	60	1	0	1	1	0	0	60	4.85	0.444362	7
22	Kitchen utensils	60	60	0	0	0	0	0	0	spoon	colher	colher	60	1	0	1	1	0	0	60	4.98333	0.129099	6
23	Kitchen utensils	60	46	0	8	6	0	0.133333	0.1	salad tongs	pinça de salada	pinça de salada	20	0.333333	2.0904	10	0.913043	0.478261	0.0869565	59	4.54237	0.750219	15
24	Kitchen utensils	60	56	0	3	1	0	0.05	0.0166667	peeler	descascador	descascador	38	0.633333	1.64062	7	0.75	0.0714286	0.25	60	4.31667	0.911167	11
25	Kitchen utensils	60	60	0	0	0	0	0	0	tea cup	chávena	chávena	55	0.916667	0.413817	2	0.916667	0	0.0833333	60	4.88333	0.323732	8
26	Kitchen utensils	60	55	0	2	3	0	0.0333333	0.05	colander	coador	coador	37	0.616667	1.22122	4	0.981818	0.309091	0.0181818	60	4.56667	0.697858	6
27	Kitchen utensils	60	57	1	1	1	0.0166667	0.0166667	0.0166667	tupperware	tupperware	tupperware	33	0.55	1.19127	4	1	0.421053	0	60	4.78333	0.555151	10
28	Kitchen utensils	60	54	0	5	1	0	0.0833333	0.0166667	saltshaker	saleiro	saleiro	24	0.4	1.32256	4	1	0.555556	0	60	4.21667	0.903696	7
29	Kitchen utensils	59	54	1	3	1	0.0169492	0.0508475	0.0169492	bundt pan	forma de bolos	forma	53	0.898305	0.13304	2	1	0.0185185	0	59	4.15254	0.979331	5
30	Kitchen utensils	60	56	1	1	2	0.0166667	0.0166667	0.0333333	grater	ralador	ralador	45	0.75	0.714727	2	1	0.196429	0	60	4.41667	0.869281	7
31	Office Supplies	59	59	0	0	0	0	0	0	white out	corretor	corretor	58	0.983051	0.12395	2	0.983051	0	0.0169492	59	4.40678	0.911963	8
32	Office Supplies	59	58	1	0	0	0.0169492	0	0	tape	fita-cola	fita-cola	54	0.915254	0.362051	2	1	0.0689655	0	59	4.67797	0.705659	9
33	Office Supplies	60	60	0	0	0	0	0	0	pen	caneta	caneta	38	0.633333	0.948078	2	1	0.366667	0	60	4.98333	0.129099	6
34	Office Supplies	60	58	0	0	2	0	0	0.0333333	set-square	esquadro	esquadro	55	0.916667	0.375657	4	0.948276	0	0.0517241	60	4.38333	0.993055	8
35	Office Supplies	60	60	0	0	0	0	0	0	hole punch	furador	furador	56	0.933333	0.407445	3	0.95	0.0166667	0.05	60	4.81667	0.469102	7
36	Office Supplies	58	56	0	1	1	0	0.0172414	0.0172414	pencil sharpener	afia	afia	34	0.586207	1.64142	5	1	0.392857	0	58	4.55172	0.882031	4
37	Office Supplies	60	60	0	0	0	0	0	0	compass	compasso	compasso	59	0.983333	0.122292	2	0.983333	0	0.0166667	60	4.48333	0.892372	9
38	Office Supplies	59	59	0	0	0	0	0	0	pencil case	estojo	estojo	51	0.864407	0.646284	3	1	0.135593	0	59	4.79661	0.517942	6
39	Office Supplies	60	60	0	0	0	0	0	0	calculator	calculadora	calculadora	60	1	0	1	1	0	0	60	4.73333	0.578328	11
40	Office Supplies	60	60	0	0	0	0	0	0	highlighter	marcador	marcador	44	0.733333	0.981591	3	1	0.266667	0	60	4.58333	0.743142	8
41	Office Supplies	58	57	0	1	0	0	0.0172414	0	flash drive	pen	pen	56	0.965517	0.127419	2	1	0.0175439	0	58	4.81034	0.544732	3
42	Toys	60	60	0	0	0	0	0	0	legos	legos	legos	60	1	0	1	1	0	0	60	4.65	0.819777	5
43	Toys	60	59	0	0	1	0	0	0.0166667	marbles	berlindes	berlindes	59	0.983333	0	1	1	0	0	60	4.45	1.01556	10
44	Toys	60	50	6	4	0	0.1	0.0666667	0	jump rope	corda de saltar	corda de saltar	46	0.766667	0.522179	4	0.92	0	0.08	60	3.61667	1.40329	15
45	Toys	60	60	0	0	0	0	0	0	rubber duck	pato de borracha	pato de borracha	57	0.95	0.365645	4	0.983333	0.0333333	0.0166667	60	4.21667	1.05913	16
46	Toys	60	59	1	0	0	0.0166667	0	0	toy plane	avião	avião	52	0.866667	0.661753	4	0.966102	0.0847458	0.0338983	60	4.1	1.14537	5
47	Toys	60	60	0	0	0	0	0	0	cards	cartas	cartas	60	1	0	1	1	0	0	60	4.73333	0.578328	6
48	Toys	60	60	0	0	0	0	0	0	baby doll	boneca	boneca	39	0.65	1.30116	4	0.983333	0.333333	0.0166667	60	4.33333	0.968428	6
49	Toys	60	60	0	0	0	0	0	0	paddles	raquetes	raquetes de ping pong	59	0.983333	0.122292	2	0.983333	0	0.0166667	60	4.35	1.00549	21
50	Toys	57	54	3	0	0	0.0526316	0	0	water gun	pistola de água	pistola de água	47	0.824561	0.77219	5	0.962963	0.0925926	0.037037	57	3.75439	1.34005	15
51	Toys	60	58	1	1	0	0.0166667	0.0166667	0	ball	bola	bola	58	0.966667	0	1	1	0	0	60	4.28333	1.05913	4
52	Toys	60	52	2	4	2	0.0333333	0.0666667	0.0333333	tambourine	pandeireta	pandeireta	46	0.766667	0.660366	4	0.961538	0.0769231	0.0384615	60	3.66667	1.18846	10
53	Women’s Accessories	60	52	0	5	3	0	0.0833333	0.05	makeup	maquilhagem	maquilhagem	34	0.566667	1.50826	7	0.942308	0.288462	0.0576923	60	3.88333	1.2768	11
54	Women’s Accessories	60	55	5	0	0	0.0833333	0	0	gloves	luvas	luvas	50	0.833333	0.564129	4	0.909091	0	0.0909091	60	4.08333	1.16868	5
55	Women’s Accessories	60	60	0	0	0	0	0	0	sunglasses	óculos de sol	óculos de sol	59	0.983333	0.122292	2	1	0.0166667	0	60	4.81667	0.503939	13
56	Women’s Accessories	60	58	0	2	0	0	0.0333333	0	bracelet	pulseira	pulseira	56	0.933333	0.216397	2	0.965517	0	0.0344828	60	4.2	1.16153	9
57	Women’s Accessories	60	58	1	0	1	0.0166667	0	0.0166667	hair ties	elásticos	elásticos	48	0.8	1.00302	5	0.913793	0.0862069	0.0862069	60	4.41667	1.07816	9
58	Women’s Accessories	58	55	2	1	0	0.0344828	0.0172414	0	earrings	brincos	brincos	55	0.948276	0	1	1	0	0	58	4.27586	1.16669	8
59	Women’s Accessories	60	57	2	1	0	0.0333333	0.0166667	0	bow	laço	laço	48	0.8	0.857662	5	0.859649	0.0175439	0.140351	60	3.98333	1.21421	4
60	Women’s Accessories	60	54	1	4	1	0.0166667	0.0666667	0.0166667	tiara	tiara	tiara	34	0.566667	1.05703	3	0.981481	0.351852	0.0185185	60	3.6	1.3429	5
61	Women’s Accessories	60	51	6	3	0	0.1	0.05	0	nail polish	verniz	verniz	45	0.75	0.599033	3	0.980392	0.0980392	0.0196078	60	3.76667	1.34501	6
62	Women’s Accessories	60	60	0	0	0	0	0	0	necklace	colar	colar	42	0.7	1.41879	7	0.966667	0.266667	0.0333333	60	4.35	0.988493	5
63	Women’s Accessories	60	54	0	5	1	0	0.0833333	0.0166667	hair clip	mola de cabelo	mola de cabelo	44	0.733333	0.862017	4	0.814815	0	0.185185	60	4.25	1.14426	14
64	Vegetable	62	56	1	4	1	0.016129	0.0645161	0.016129	zucchini	courgette	courgette	39	0.629032	1.33601	4	0.696429	0	0.303571	62	4.30645	1.01769	9
65	Vegetable	61	55	0	1	5	0	0.0163934	0.0819672	eggplant	beringela	beringela	53	0.868852	0.225364	2	0.963636	0	0.0363636	61	4.36066	0.966657	9
66	Vegetable	62	60	0	2	0	0	0.0322581	0	parsley	salsa	salsa	52	0.83871	0.739682	4	0.883333	0.0166667	0.116667	62	4.3871	0.893599	5
67	Vegetable	62	57	0	1	4	0	0.016129	0.0645161	cauliflower	couve-flor	couve-flor	55	0.887097	0.219297	2	1	0.0350877	0	62	4.69355	0.691606	10
68	Vegetable	62	57	0	4	1	0	0.0645161	0.016129	turnip	nabo	nabo	55	0.887097	0.219297	2	0.964912	0	0.0350877	62	4.43548	0.880033	4
69	Vegetable	62	62	0	0	0	0	0	0	tomato	tomate	tomate	62	1	0	1	1	0	0	62	4.93548	0.247676	6
70	Vegetable	62	62	0	0	0	0	0	0	mushrooms	cogumelos	cogumelos	61	0.983871	0.119116	2	0.983871	0	0.016129	62	4.80645	0.538325	9
71	Vegetable	61	61	0	0	0	0	0	0	corn	milho	milho	33	0.540984	1.00389	3	1	0.459016	0	61	4.59016	0.782667	5
72	Vegetable	60	59	1	0	0	0.0166667	0	0	broccoli	bróculos	bróculos	59	0.983333	0	1	1	0	0	60	4.75	0.627748	8
73	Vegetable	61	61	0	0	0	0	0	0	pepper	pimento	pimento	57	0.934426	0.402383	3	0.983607	0.0491803	0.0163934	61	4.85246	0.441062	7
74	Fruit	62	62	0	0	0	0	0	0	orange	laranja	laranja	62	1	0	1	1	0	0	62	4.93548	0.306806	7
75	Fruit	62	60	1	0	1	0.016129	0	0.016129	pomegranate	romã	romã	58	0.935484	0.210842	2	0.966667	0	0.0333333	62	4.53226	0.953299	4
76	Fruit	61	61	0	0	0	0	0	0	strawberries	morangos	morangos	61	1	0	1	1	0	0	61	4.90164	0.351422	8
77	Fruit	61	61	0	0	0	0	0	0	pineapple	ananás	ananás	58	0.95082	0.282905	2	1	0.0491803	0	61	4.80328	0.476783	6
78	Fruit	62	62	0	0	0	0	0	0	coconut	coco	coco	62	1	0	1	1	0	0	62	4.30645	0.933681	4
79	Fruit	62	62	0	0	0	0	0	0	kiwi	kiwi	kiwi	62	1	0	1	1	0	0	62	4.80645	0.473519	4
80	Fruit	61	61	0	0	0	0	0	0	pear	pêra	pêra	61	1	0	1	1	0	0	61	4.86885	0.386239	4
81	Fruit	61	53	1	4	3	0.0163934	0.0655738	0.0491803	papaya	papaia	papaia	34	0.557377	1.50711	5	0.830189	0.188679	0.169811	61	3.78689	1.23982	6
82	Fruit	61	61	0	0	0	0	0	0	watermelon	melancia	melancia	60	0.983607	0.120681	2	1	0.0163934	0	61	4.85246	0.357588	8
83	Fruit	62	62	0	0	0	0	0	0	banana	banana	banana	62	1	0	1	1	0	0	62	4.96774	0.178127	6
84	Kitchen utensils	62	62	0	0	0	0	0	0	fork	garfo	garfo	62	1	0	1	1	0	0	62	4.93548	0.247676	5
85	Kitchen utensils	61	57	0	3	1	0	0.0491803	0.0163934	corkscrew	saca-rolhas	saca-rolhas	52	0.852459	0.428811	2	1	0.0877193	0	61	4.62295	0.662418	11
86	Kitchen utensils	61	61	0	0	0	0	0	0	knife	faca	faca	61	1	0	1	1	0	0	61	4.93443	0.24959	4
87	Kitchen utensils	62	62	0	0	0	0	0	0	glass	copo	copo	62	1	0	1	1	0	0	62	4.91935	0.375407	4
88	Kitchen utensils	61	60	0	1	0	0	0.0163934	0	funnel	funil	funil	60	0.983607	0	1	1	0	0	61	4.65574	0.680325	5
89	Kitchen utensils	62	62	0	0	0	0	0	0	bowl	tigela	tigela	35	0.564516	1.289	3	1	0.435484	0	62	4.77419	0.525399	6
90	Kitchen utensils	62	61	0	1	0	0	0.016129	0	jar	frasco	frasco	53	0.854839	0.810497	5	0.95082	0.0819672	0.0491803	62	4.67742	0.672022	6
91	Kitchen utensils	62	61	0	0	1	0	0	0.016129	saucer	pires	prato	37	0.596774	0.966985	2	1	0.393443	0	62	4.82258	0.496684	5
92	Kitchen utensils	62	57	0	3	2	0	0.0483871	0.0322581	juicer	espremedor	espremedor	56	0.903226	0.127419	2	0.982456	0	0.0175439	62	4.6129	0.661713	10
93	Kitchen utensils	62	54	2	4	2	0.0322581	0.0645161	0.0322581	spatula	espátula	salazar	21	0.33871	1.93846	6	0.907407	0.518519	0.0925926	62	4.35484	1.0417	7
94	Office Supplies	61	58	1	1	1	0.0163934	0.0163934	0.0163934	white out tape	fita Corretora	corretor	57	0.934426	0.125658	2	0.982759	0	0.0172414	61	4.42623	0.90294	8
95	Office Supplies	62	62	0	0	0	0	0	0	glue	cola	cola	62	1	0	1	1	0	0	62	4.74194	0.541264	4
96	Office Supplies	62	62	0	0	0	0	0	0	pencil	lápis	lápis	62	1	0	1	1	0	0	62	4.93548	0.306806	5
97	Office Supplies	62	52	0	0	10	0	0	0.16129	protractor	transferidor	transferidor	46	0.741935	0.515947	2	0.884615	0	0.115385	62	4.37097	0.872792	12
98	Office Supplies	62	61	0	0	1	0	0	0.016129	stapler	agrafador	agrafador	61	0.983871	0	1	1	0	0	62	4.79032	0.516517	9
99	Office Supplies	60	60	0	0	0	0	0	0	eraser	borracha	borracha	59	0.983333	0.122292	2	0.983333	0	0.0166667	60	4.75	0.654191	9
100	Office Supplies	61	59	0	0	2	0	0	0.0327869	exacto knife	X-ato	X-ato	59	0.967213	0	1	1	0	0	61	4.52459	0.744011	5
101	Office Supplies	62	62	0	0	0	0	0	0	notebook	bloco de notas	bloco de notas	29	0.467742	1.91178	7	0.887097	0.419355	0.112903	62	4.74194	0.570748	14
102	Office Supplies	62	62	0	0	0	0	0	0	scissors	tesoura	tesoura	62	1	0	1	1	0	0	62	4.87097	0.383422	7
103	Office Supplies	62	62	0	0	0	0	0	0	ruler	régua	régua	62	1	0	1	1	0	0	62	4.85484	0.398636	5
104	Toys	61	61	0	0	0	0	0	0	balloons	balões	balões	61	1	0	1	1	0	0	61	4.78689	0.580653	6
105	Toys	61	61	0	0	0	0	0	0	puzzles	puzzle	puzzle	61	1	0	1	1	0	0	61	4.59016	0.761075	6
106	Toys	62	62	0	0	0	0	0	0	teddy bear	urso de peluche	peluche	62	1	0	1	1	0	0	62	4.66129	0.67614	7
107	Toys	62	59	2	1	0	0.0322581	0.016129	0	whistle	apito	apito	59	0.951613	0	1	1	0	0	62	4.25806	1.02326	5
108	Toys	60	59	1	0	0	0.0166667	0	0	toy motorcycle	mota	mota	54	0.9	0.418684	2	1	0.0847458	0	60	4.26667	1.03934	4
109	Toys	62	62	0	0	0	0	0	0	dice	dados	dados	61	0.983871	0.119116	2	0.983871	0	0.016129	62	4.66129	0.599003	5
110	Toys	62	62	0	0	0	0	0	0	toy cell phone	telemóvel	telemóvel	55	0.887097	0.619847	3	1	0.112903	0	62	4.41935	0.932973	9
111	Toys	62	62	0	0	0	0	0	0	chess	xadrez	xadrez	61	0.983871	0.119116	2	0.983871	0	0.016129	62	4.27419	0.943821	6
112	Toys	61	59	0	2	0	0	0.0327869	0	yo-yo	yo-yo	yo-yo	58	0.95082	0.12395	2	0.983051	0	0.0169492	61	4.27869	0.915262	5
113	Toys	62	61	0	0	1	0	0	0.016129	toy car	carro	carro	59	0.951613	0.143743	3	1	0.0327869	0	62	4.6129	0.68604	5
114	Toys	62	60	0	1	1	0	0.016129	0.016129	top	pião	pião	60	0.967742	0	1	1	0	0	62	4.29032	0.998147	4
115	Toys	62	61	0	0	1	0	0	0.016129	rubik's cube	cubo mágico	cubo mágico	41	0.66129	0.385256	2	1	0.327869	0	62	4.3871	0.91176	11
116	Women’s Accessories	62	61	0	1	0	0	0.016129	0	fan	leque	leque	59	0.951613	0.240968	3	1	0.0327869	0	62	4.22581	1.01496	5
117	Women’s Accessories	61	60	1	0	0	0.0163934	0	0	scarf	lenço	lenço	53	0.868852	0.588731	3	0.983333	0.1	0.0166667	61	4.42623	0.939131	5
118	Women’s Accessories	61	47	10	3	1	0.163934	0.0491803	0.0163934	mirror	espelho	espelho	40	0.655738	0.881567	5	0.851064	0	0.148936	61	3.55738	1.55483	7
119	Women’s Accessories	61	60	0	1	0	0	0.0163934	0	watch	relógio	relógio	60	0.983607	0	1	1	0	0	61	4.81967	0.500273	7
120	Women’s Accessories	62	58	0	1	3	0	0.016129	0.0483871	barrette	ganchos	ganchos	46	0.741935	1.06343	6	0.862069	0.0689655	0.137931	62	4.3871	0.997617	7
121	Women’s Accessories	60	51	7	1	1	0.116667	0.0166667	0.0166667	broach	alfinete	alfinete	23	0.383333	2.21708	8	0.745098	0.294118	0.254902	60	3.68333	1.38383	8
122	Women’s Accessories	62	62	0	0	0	0	0	0	coin purse	porta-moedas	porta-moedas	26	0.419355	1.81457	6	0.548387	0.129032	0.451613	62	4.46774	0.918262	12
123	Women’s Accessories	61	61	0	0	0	0	0	0	key chain	porta-chaves	chaves	61	1	0	1	1	0	0	61	4.85246	0.4015	6
124	Women’s Accessories	60	55	4	0	1	0.0666667	0	0.0166667	ring	anel	anel	55	0.916667	0	1	1	0	0	60	4.35	1.14721	4
125	Women’s Accessories	61	60	1	0	0	0.0163934	0	0	lipstick	batom	batom	60	0.983607	0	1	1	0	0	61	4.39344	1.00463	5
126	Women’s Accessories	61	61	0	0	0	0	0	0	belt	cinto	cinto	58	0.95082	0.328067	3	0.95082	0	0.0491803	61	4.70492	0.587204	5
