# Supplementary material for: Presenting new stimuli to study emotion: Development and validation of the Objects-on-Hands Picture Database
Source: PLoS One. 2019 Jul 24;14(7):e0219615. doi: 10.1371/journal.pone.0219615 (PMC6656347; doi:10.1371/journal.pone.0219615)
Supplement: S3 Appendix — (XLSX) [file pone.0219615.s003.xlsx]

## Sheet: Norms Description
	North American (a)	Data collected for each of the 126 frontal-view photographs with the items being held by clean hands from a North American sample
	Portuguese (a)	Data collected for each of the 126 frontal-view photographs with the items being held by clean hands from a Portuguese sample
	Portuguese (b)	Data collected for each of the 126 frontal-view photographs with the items being held by hands covered with pasta sauce from a Portuguese sample
	Nb picture	The identifying number of each picture.
	English intended name	The name of the item.
	Fq inputs	Number of participants who gave a response (including naming failures: DKO + DKN + TOT).
	MODAL NAME
	Fq modal name	Number of participants who gave the modal name.
	NA%	Proportion of participants who gave the modal name relative to the mumber of inputs.
	Modal name	The name given by the greatest proportion of participants.
	Responses coded as modal names (Fq and %)	The different responses considered as corresponding to the same modal name, along with their corresponding frequencies and percentages of occurrence
	CORRECT NONMODAL NAMES
	Nb Correct Nonmodal Names	Number of different correct nonmodal names that were given for each item, regardless of their frequency.
	Fq Correct Nonmodal Names	Number of participants who gave a correct nonmodal name.
	% Correct Nonmodal Names	Proportion of participants who gave a correct nonmodal name relative to the number of participants who gave a response.
	Correct Nonmodal Names provided (Fq and %)	The different correct nonmodal names provided, along with their corresponding frequencies and percentages of occurrence.
	INCORRECT NONMODAL NAMES
	Nb Incorrect Nonmodal Names	Number of different incorrect nonmodal names that were given for each item, regardless of their frequency.
	Fq Incorrect Nonmodal Names	Number of participants who gave a incorrect nonmodal name.
	% Incorrect Nonmodal Names	Proportion of participants who gave a incorrect nonmodal name relative to the number of participants who gave a response.
	Incorrect Nonmodal Names provided (Fq and %)	The different incorrect nonmodal names provided, along with their corresponding frequencies and percentages of occurrence.

## Sheet: North American (a)
			MODAL NAME	MODAL NAME					CORRECT NONMODAL NAMES					INCORRECT NONMODAL NAMES
Nb picture	English intended name	Fq inputs		Fq modal name	%NA	Modal name	Responses coded as modal names (Fq and %)	CORRECT NONMODAL NAMES	Nb Correct Nonmodal Names	Fq Correct Nonmodal Names	% Correct Nonmodal Names	Correct Nonmodal Names provided (Fq and %)	INCORRECT NONMODAL NAMES	Nb Incorrect Nonmodal Names	Fq Incorrect Nonmodal Names	% Incorrect Nonmodal Names	Incorrect Nonmodal Names provided (Fq and %)
1	cucumber	44		36	0.818182	cucumber			0	0	0			2	8	0.181818	zucchini (Fq=7; 15.9%); pickle (Fq=1; 2.3%)
2	squash	44		29	0.659091	squash	squash (Fq=27; 61.4%); butternut squash (Fq=2; 4.5%)		1	3	0.0681818	gourd (Fq=3; 6.8%)		2	2	0.0454545	pear (Fq=1; 2.3%); eggplant squash (Fq=1; 2.3%)
3	spinach	44		14	0.318182	spinach			1	8	0.181818	leaves (Fq=8; 18.2%)		6	11	0.25	basil (Fq=3; 6.8%); kale (Fq=3; 6.8%); plant (Fq=2; 4.5%); seaweed (Fq=1; 2.3%); herb (Fq=1; 2.3%); rosemary (Fq=1; 2.3%)
4	cabbage	44		22	0.5	cabbage			0	0	0			1	21	0.477273	lettuce/head of lettuce/red leaf lettuce (Fq=21; 47.7%)
5	beet	44		17	0.386364	beet	beet (Fq=16; 36.4%); beetroot (Fq=1; 2.3%)		1	1	0.0227273	vegetable (Fq=1; 2.3%)		4	8	0.181818	radish (Fq=3; 6.8%); onion/red onion (Fq=2; 4.5%); potato (Fq=2; 4.5%); turnip (Fq=1; 2.3%)
6	onion	44		44	1	onion	onion (Fq=42; 95.5%); yellow onion (Fq=2; 4.5%)		0	0	0			0	0	0
7	garlic	44		35	0.795455	garlic	garlic (Fq =30; 68.2%); garlic clove (Fq=4; 9.1%); clove of garlic (Fq=1; 2.3%)		0	0	0			1	2	0.0454545	onion (Fq=2; 4.5%)
8	lettuce	41		29	0.707317	lettuce	lettuce (Fq=28; 68.3%); green leaf lettuce (Fq=1; 2.4%)		0	0	0			2	5	0.121951	cabbage (Fq=3; 7.3%); kale (Fq=2; 4.9%)
9	carrot	44		38	0.863636	carrot			0	0	0			2	4	0.0909091	sweet potato (Fq=3; 6.8%); yam (Fq=1; 2.3%)
10	lima beans	44		17	0.386364	peas	peas (Fq=13; 29.5%); pea pod (Fq=3; 6.8%); sugar snap peas (Fq=1; 2.3%)		2	11	0.25	lima beans/beans (Fq=10; 22.7%); edamames (Fq=1; 2.3%)		2	8	0.181818	green beans (Fq=6; 13.6%); soy beans (Fq=2; 4.5%)
11	chayote	44		4	0.0909091	green pepper			0	0	0			3	3	0.0681818	apricot (Fq=1; 2.3%); papaya (Fq=1; 2.3%); squash (Fq=1; 2.3%)
12	apple	44		44	1	apple	apple (Fq=38; 86.4%); green apple (Fq=5; 11.4%); granny smith apple (Fq=1; 2.3%)		0	0	0			0	0	0
13	loquat	44		7	0.159091	tomato			1	2	0.0454545	fruit (Fq=2, 4.5%)		2	5	0.113636	apple (Fq=3; 6.8%); oranges (Fq=2; 4.5%)
14	raspberry	44		41	0.931818	raspberry	raspberry (Fq=40; 90.9%); red raspberries (Fq=1; 2.3%)		1	1	0.0227273	berries (Fq=1; 2.3%)		2	2	0.0454545	strawberries (Fq=1; 2.3%); cranberries (Fq=1; 2.3%)
15	cantaloupe	44		24	0.545455	cantaloupe	cantaloupe (Fq=23; 52.3%); cantaloupe melon (Fq=1; 2.3%)		2	11	0.25	melon (Fq=10; 22.7%); muskmelon (Fq=1; 2.3%)		1	1	0.0227273	mango (Fq=1; 2.3%)
16	avocado	44		17	0.386364	avocado			1	1	0.0227273	fruit (Fq=1, 2.3%)		2	3	0.0681818	lime (Fq=2; 4.5%); vegetable (Fq=1; 2.3%)
17	grapes	44		42	0.954545	grapes	grapes (Fq=38; 86.4%); large grapes (Fq=2; 4.5%); red grapes (Fq=1; 2.3%); wine grapes (Fq=1; 2.3%)		0	0	0			1	1	0.0227273	plums (Fq=1; 2.3%)
18	lemon	44		44	1	lemon			0	0	0			0	0	0
19	passion fruit	44		3	0.0681818	passion fruit			1	2	0.0454545	fruit (Fq=2, 4.5%)		3	3	0.0681818	dragonfruit (Fq=1; 2.3%); plum (Fq=1; 2.3%); nightlight (Fq=1; 2.3%)
20	mango	43		17	0.395349	mango			1	3	0.0697674	fruit (Fq=3, 7.0%)		4	4	0.0930233	avocado (Fq=1; 2.3%); pomegrate (Fq=1; 2.3%); apple (Fq=1; 2.3%) guava (Fq=1; 2.3%)
21	peach	44		39	0.886364	peach			0	0	0			3	5	0.113636	apple (Fq=3; 6.8%); plum (Fq=1; 2.3%); apricot (Fq=1; 2.3%)
22	spoon	44		44	1	spoon			0	0	0			0	0	0
23	salad tongs	44		23	0.522727	tongs	tongs (Fq=18; 40.9%); salad tongs (Fq=4; 9.1%); spoon tongs (Fq=1; 2.3%)		1	2	0.0454545	serving tool/salad serving utensils (Fq=2; 4.5%)		2	2	0.0454545	prongs (Fq=1; 2.3%); scissors (Fq=1; 2.3%)
24	peeler	44		15	0.340909	peeler	peeler (Fq=13; 29.5%); potato peeler (Fq=2; 4.5%); apple peeler (Fq=1; 2.3%)		0	0	0			2	13	0.295455	razor/shaving razor (Fq=12; 27.3%); slingshot (Fq=1; 2.3%)
25	tea cup	44		33	0.75	tea cup	tea cup (Fq=21; 47.7%); cup (Fq=9; 20.5%); coffee cup (Fq=3; 6.8%)		0	0	0			1	11	0.25	mug/coffee mug/espresso mug (Fq=11; 25.0%)
26	colander	44		25	0.568182	strainer	strainer (Fq=23; 52.3%); food strainer (Fq=1; 2.3%); tiny strainer (Fq=1; 2.3%)		3	5	0.113636	colander (Fq=3; 6.8%); sieve (Fq=1; 2.3%); drainer (Fq=1; 2.3%)		3	10	0.227273	filter/filter net/ coffee filter net (Fq=5; 11.4%); sifter/ flour sifter (Fq=4; 9.1%); measuring cup (Fq=1; 2.3%)
27	tupperware	44		31	0.704545	tupperware	tupperware (Fq=24; 54.5%); tupperware container (Fq=6; 13.6%); tupperware plastic container (Fq=1; 2.3%)		3	11	0.25	container/plastic container (Fq= 7; 15.9%); food tub/plastic tub (Fq=2; 4.5%); box/sandwich box (Fq=2; 4.5%)		2	2	0.0454545	kitchenware (Fq=1; 2.3%); plastic bin (Fq=1; 2.3%)
28	saltshaker	44		25	0.568182	saltshaker	saltshaker (Fq=12; 27.3%); salt/pepper shaker (Fq=10; 22.7%); shaker (Fq=3; 6.8%)		2	2	0.0454545	salt container (Fq=1; 2.3%); salt/pepperdDispenser (Fq=1; 2.3%)		4	11	0.25	bottle/ glass bottle (Fq=6; 13.6%); vial (Fq=3; 6.8%); jar (Fq=1; 2.3%); flask (Fq=1; 2.3%)
29	bundt pan	44		10	0.227273	bundt pan	bundt pan (Fq=2; 4.5%); bundt cake pan (Fq=2; 4.5%); mini bundt pan (Fq=1; 2.3%); baking pan (Fq=1; 2.3%); pan (Fq=1; 2.3%); funnel pan (Fq=1; 2.3%); jelly pan (Fq=1; 2.3%); bundt cake mold (Fq=1; 2.3%)		2	3	0.0681818	mold/jelly mold (Fq=2; 4.5%); cake tin (Fq=1; 2.3%)		6	9	0.204545	juicer (Fq=4; 9.1%); cooking item (Fq=1; 2.3%); drain plug (Fq=1; 2.3%); tin (Fq=1; 2.3%); bread dough container (Fq=1; 2.3%); blender lid (Fq=1; 2.3%)
30	grater	44		40	0.909091	cheese grater	cheese grater (Fq=24; 54.5%); grater (Fq=16; 36.4%)		1	1	0.0227273	shredder (Fq=1; 2.3%)		0	0	0
31	white out	44		10	0.227273	white out			0	0	0			6	6	0.136364	toothpaste (Fq=1; 2.3%); ointment (Fq=1; 2.3%); marker (Fq=1; 2.3%); medication (Fq=1; 2.3%); epipen (Fq=1; 2.3%); allergy pen (Fq=1; 2.3%)
32	tape	44		44	1	tape	tape (Fq=35; 79.5%); scotch tape (Fq=6; 13.6%); tape despenser (Fq=2; 4.5%); tape roll (Fq=1; 2.3%)		0	0	0			0	0	0
33	pen	44		44	1	pen	pen (Fq= 41; 93.2%); ink pen (Fq=2; 4.6%); ball point pen (Fq=1; 2.3%)		0	0	0			0	0	0
34	set-square	44		10	0.227273	protractor			2	6	0.136364	triangular ruler/triangle (Fq= 4; 9.1%); square (Fq=2; 4.5%)		2	11	0.25	ruler (Fq=9; 20.5%); straight edge (Fq=2; 4.5%)
35	hole punch	44		18	0.409091	hole punch	hole punch (Fq=7; 15.9%); hole puncher (Fq=7; 15.9%); three hole punch (Fq=4; 15.9%)		0	0	0			1	1	0.0227273	clamp (Fq=1; 2.3%)
36	pencil sharpener	44		41	0.931818	pencil sharpener	pencil sharpener (Fq=38; 86.4%); sharpener (Fq=3; 6.8%)		0	0	0			1	1	0.0227273	razors (Fq=1; 2.3%)
37	Compass	44		21	0.477273	Compass			2	3	0.0681818	circle tool/circle drawer (Fq= 2; 4.5%); compus (Fq=1; 2.3%)		2	7	0.159091	protractor (Fq=5; 11.4%); stencil (Fq=2; 4.5%)
38	pencil case	44		15	0.340909	pencil case			3	22	0.5	bag/pencil bag/makeup bag (Fq=11; 25.0%); pencil pouch/utility pouch (Fq=10; 22.7%); pencil box (Fq=1; 2.3%)		3	4	0.0909091	pencil holder (Fq=2; 4.5%); hat (Fq=1; 2.3%); travel bag (Fq=1; 2.3%)
39	calculator	44		44	1	calculator	calculator (Fq=43; 97.7%); baby calculator (Fq=1; 2.3%)		0	0	0			0	0	0
40	highlighter	44		41	0.931818	highlighter			2	3	0.0681818	marker/yellow permanent marker (Fq=2; 4.5%); pen (Fq=1; 2.3%)		0	0	0
41	flash drive	44		29	0.659091	flash drive	flash drive (Fq=16; 36.4%); USB drive (Fq=9; 20.5%); USB (Fq=4; 9.1%)		3	8	0.181818	USB thumb drive/USB external thumb drive/thumb drive (Fq=5; 12.8%); USB stick (Fq=2; 4.5%); jump drive (Fq=1; 2.3%)		1	2	0.0454545	eraser (Fq=2; 4.5%)
42	legos	44		44	1	legos	legos (Fq=42; 95.5%); lego bricks (Fq=1; 2.3%); lego blocks (Fq=1; 2.3%)		0	0	0			0	0	0
43	marbles	44		44	1	marbles	marbles (Fq=43; 97.7%); marble balls (Fq=1; 2.3%)		0	0	0			0	0	0
44	jump rope	44		38	0.863636	jump rope			1	1	0.0227273	skipping rope (Fq=1; 2.3%)		1	1	0.0227273	exercise bands (Fq=1; 2.3%)
45	rubber duck	44		44	1	rubber duck	rubber duck (Fq=35; 79.5%); rubber ducky (Fq=6; 13.6%); duck (Fq=2; 4.5%); toy duck (Fq=1; 2.3%)		0	0	0			0	0	0
46	toy plane	44		26	0.590909	toy plane	toy plane (Fq=24; 54.5%); plane (Fq=2; 4.5%)		2	18	0.409091	toy airplane/airplane (Fq= 15; 34.1%); toy (Fq=3; 6.8%)		0	0	0
47	cards	44		44	1	cards	cards (Fq=25; 56.8%); playing cards (Fq=18; 40.9%); deck of cards (Fq=1; 2.3%)		0	0	0			0	0	0
48	baby doll	44		43	0.977273	baby doll	baby doll (Fq=29; 65.9%); doll (Fq=10; 22.7%); toy baby (Fq=2; 4.5%); girls doll baby (Fq=1; 2.3%); childs baby doll (Fq=1; 2.3%)		1	1	0.0227273	toy (Fq=1; 2.3%)		0	0	0
49	paddles	44		42	0.954545	ping pong paddles	ping pong paddles (Fq=34; 77.3%); paddles (Fq=7; 15.9%); table tennis paddles (Fq=1; 2.3%)		1	2	0.0454545	ping pong rackets (Fq=2; 4.5%)		0	0	0
50	water gun	44		27	0.613636	water gun	water gun (Fq=25; 56.8%); toy water gun (Fq=1; 2.3%); toy gun (Fq=1; 2.3%)		1	16	0.363636	squirt gun (Fq=16; 36.4%)		0	0	0
51	ball	44		38	0.863636	ball	ball (Fq=20; 45.5%); bouncy ball (Fq=13; 29.5%); toy ball (Fq=2; 4.5%); rubber ball (Fq=2; 4.5%); ball of some kind (Fq=1; 2.3%)		0	0	0			0	0	0
52	tambourine	44		21	0.477273	tambourine	tambourine (Fq=13; 29.5%); toy tambourine (Fq=6; 13.6%); Alvin and the chipmunks tambourine (Fq=1; 2.3%); childs tambourine (Fq=1; 2.3%)		1	4	0.0909091	toy (Fq=4; 9.1%)		1	4	0.0909091	chipmunks/squirls/alvin and the chipmunks drum (Fq=4; 9.1%)
53	makeup	44		29	0.659091	makeup	makeup (Fq=16; 36.4%); makeup kit (Fq=5; 11.4%); makeup pallette (Fq=5; 11.4%); foundation makeup (Fq=1; 2.3%); makeup box (Fq=1; 2.3%); makeup case (Fq=1; 2.3%)		1	12	0.272727	eyeshadow/eyeshadow pallet (Fq= 12; 27.3%)		1	1	0.0227273	paint kit (Fq=1; 2.3%)
54	gloves	44		43	0.977273	gloves	gloves (Fq=41; 93.2%); winter glove (Fq=1; 2.3%); womens gloves (Fq=1; 2.3%)		0	0	0			0	0	0
55	sunglasses	44		42	0.954545	sunglasses	sunglasses (Fq=37; 84.1%); aviators sunglasses (Fq=5; 11.4%)		2	2	0.0454545	shades (Fq=1; 2.3%); ray bans (Fq=1; 2.3%)		0	0	0
56	bracelet	44		40	0.909091	bracelet			1	2	0.0454545	wristband (Fq=2; 4.5%)		1	1	0.0227273	beads (Fq=1; 2.3%)
57	hair ties	44		19	0.431818	hair ties			3	20	0.454545	scrunchies/hair scrunchies (Fq=10; 22.7%);bands/hair bands (Fq=9; 20.5%); pony tails (Fq=1; 2.3%)		1	1	0.0227273	bracelets (Fq=1; 2.3%)
58	earrings	44		39	0.886364	earrings			1	1	0.0227273	jewlery (Fq=1; 2.3%)		1	1	0.0227273	barrett (Fq=1; 2.3%)
59	bow	44		43	0.977273	bow	bow (Fq=31; 70.5%); bowtie (Fq=9; 20.5%); hair bow (Fq=3; 6.8%)		0	0	0			1	1	0.0227273	balloon (Fq=1; 2.3%)
60	tiara	44		37	0.840909	tiara	tiara (Fq=36; 81.8%); fake tiara (Fq=1; 2.3%)		2	7	0.159091	crown/princess crown (Fq=6; 13.6%); diadem (Fq=1; 2.3%)		0	0	0
61	nail polish	44		41	0.931818	nail polish			0	0	0			2	2	0.0454545	shampoo (Fq=1; 2.3%); lip-gloss (Fq=1; 2.3%)
62	necklace	44		42	0.954545	necklace			1	1	0.0227273	pendant (Fq=1; 2.3%)		0	0	0
63	hair clip	44		39	0.886364	hair clip	hair clip (Fq=36; 81.8%); clip (Fq=2; 4.5%); hair clipper (Fq=1; 2.3%)		2	2	0.0454545	hairpin (Fq=1; 2.3%); hair thing (Fq=1; 2.3%)		1	1	0.0227273	broche (Fq=1; 2.3%)
64	zucchini	41		17	0.414634	zucchini			2	2	0.0487805	squash (Fq=1; 2.4%); gourd (Fq=1; 2.4%)		2	11	0.268293	cucumber (Fq=10; 24.4%); eggplant (Fq=1; 2.4%)
65	eggplant	41		34	0.829268	eggplant			0	0	0			4	4	0.097561	avocado (Fq=1; 2.4%); zucchini (Fq=1; 2.4%); gourd (Fq=1; 2.4%); squash (Fq=1; 2.4%)
66	parsley	41		8	0.195122	parsley			1	1	0.0243902	herb (Fq=1; 2.4%)		9	18	0.439024	cilantro (Fq=6; 14.6%); spinach (Fq=3; 7.3%); kale (Fq=2; 4.9%); mint leaves (Fq=2; 4.9%); leaves (Fq=1; 2.4%); plants (Fq=1; 2.4%); barley (Fq=1; 2.4%); basil (Fq=1; 2.4%); cauliflower (Fq=1; 2.4%)
67	cauliflower	41		35	0.853659	cauliflower			0	0	0			0	0	0
68	turnip	41		11	0.268293	onion			1	5	0.121951	turnip (Fq=5; 12.2%)		3	6	0.146341	radish (Fq=4; 9.8%); fruit (Fq=1; 2.4%); rudabegga (Fq=1; 2.4%)
69	tomato	41		41	1	tomato			0	0	0			0	0	0
70	mushrooms	41		39	0.95122	mushrooms			0	0	0			1	1	0.0243902	garlic (Fq=1; 2.4%)
71	corn	41		41	1	corn	corn (Fq=29; 70.7%); corn on-the-cob (Fq=10; 24.4%); ears of corn (Fq=1; 2.4%); corn cobs (Fq=1; 2.4%)		0	0	0			0	0	0
72	broccoli	40		39	0.975	broccoli			0	0	0			0	0	0
73	pepper	41		40	0.97561	red pepper	red pepper (Fq=16; 39.0%); pepper (Fq=13; 31.7%); bell pepper (Fq=7; 17.1%); red bell pepper (Fq=4; 9.8%)		0	0	0			0	0	0
74	orange	41		40	0.97561	orange			0	0	0			1	1	0.0243902	clementine (Fq=1; 2.4%)
75	pomegranate	41		15	0.365854	pomegranate			0	0	0			4	7	0.170732	onion (Fq=3; 7.3%); apple (Fq=2; 4.9%); tomato (Fq=1; 2.4%); dragonfruit (Fq=1; 2.4%)
76	strawberries	41		40	0.97561	strawberries			0	0	0			1	1	0.0243902	pepper (Fq=1; 2.4%)
77	pineapple	40		40	1	pineapple			0	0	0			0	0	0
78	coconut	40		36	0.9	coconut			0	0	0			1	1	0.025	kiwi (Fq=1; 2.5%)
79	kiwi	41		33	0.804878	kiwi			0	0	0			0	0	0
80	pear	41		41	1	pear			0	0	0			0	0	0
81	papaya	41		5	0.121951	papaya			0	0	0			6	11	0.268293	gourd (Fq=3; 7.3%); mango (Fq=3; 7.3%); squash/ zucchini squash (Fq=2; 4.9%); melon (Fq=1; 2.4%); watermelon (Fq=1; 2.4%); pear (Fq=1; 2.4%)
82	watermelon	40		39	0.975	watermelon			1	1	0.025	melon (Fq=1; 2.5%)		0	0	0
83	banana	41		41	1	banana			0	0	0			0	0	0
84	fork	41		41	1	fork			0	0	0			0	0	0
85	corkscrew	41		16	0.390244	bottle opener	bottle opener (Fq=9; 22.0%); wine bottle opener (Fq=3; 7.3%); wine opener (Fq=3; 7.3%); cork bottle opener (Fq=1; 2.4%)		1	7	0.170732	corkscrew (Fq=7; 17.1%)		5	9	0.219512	multi-tool (Fq=3; 7.3%); swiss army knife/swiss army tool (Fq=3; 7.3%); cork (Fq=1; 2.4%); screw (Fq=1; 2.4%); pocket knife (Fq=1; 2.4%)
86	knife	41		41	1	knife	knife (Fq=37; 90.2%); cutting knife (Fq=1; 2.4%); kitchen knife (Fq=1; 2.4%)		0	0	0			0	0	0
87	glass	41		41	1	glass	glass (Fq=23; 56.1%); glass cup (Fq=7; 17.1%); cup (Fq=11; 26.8%)		0	0	0			0	0	0
88	funnel	41		40	0.97561	funnel	funnel (Fq=37; 90.2%); buchner funnel (Fq=1; 2.4%)		0	0	0			1	1	0.0243902	cone (Fq=1; 2.4%)
89	bowl	41		41	1	bowl			0	0	0			0	0	0
90	jar	41		37	0.902439	jar	jar (Fq=28; 68.3%); jelly jar (Fq=2; 4.9%); jam jar (Fq=2; 4.9%); jar of jelly or jam (Fq=1; 2.4%); jar of honey (Fq=1; 2.4%); glass jar (Fq=1; 2.4%)		1	1	0.0243902	container (Fq=1; 2.4%)		2	3	0.0731707	jam (Fq=2; 4.9%); jelly (Fq=1; 2.4%)
91	saucer	41		33	0.804878	plate	plate (Fq=29; 70.7%); plate for a teacup (Fq=1; 2.4%); dessert plate (Fq=1; 2.4%)		1	6	0.146341	saucer (Fq=6; 14.6%)		1	2	0.0487805	bowl (Fq=2; 4.9%)
92	juicer	41		26	0.634146	juicer	juicer (Fq=17; 41.5%); lemon juicer (Fq=5; 12.2%); fruit juicer (Fq=3; 7.3%); orange juicer (Fq=1; 2.4%)		1	2	0.0487805	lemon squeezer/orange squeezer (Fq=2; 4.9%)		0	0	0
93	spatula	41		23	0.560976	spatula	spatula (Fq=20; 48.6%); rubber spatula (Fq=3; 7.3%)		2	4	0.097561	scraper/rubber scraper (Fq=2; 4.9%); spreader/mixing spreading utensil (Fq=2; 4.9%)		0	0	0
94	white out tape	41		29	0.707317	white out	white out (Fq=23; 56.1%); white out tape (Fq=3; 7.3%); white out marker (Fq=1; 2.4%); white out tool (Fq=1; 2.4%) white tape (Fq=1; 2.4%)		2	4	0.097561	correction tape (Fq=3; 7.3%); pen tape (Fq=1; 2.4%)		0	0	0
95	glue	41		30	0.731707	glue	glue (Fq=22; 53.7%); superglue (Fq=6; 14.6%)		1	5	0.121951	adhesive/ adhesive glue (Fq=5; 12.2%)		0	0	0
96	pencil	41		41	1	pencil			0	0	0			0	0	0
97	protractor	41		26	0.634146	protractor			0	0	0			2	6	0.146341	compass/compass ruler (Fq=5; 12.2%); angle tracer (Fq=1; 2.4%)
98	stapler	41		41	1	stapler			0	0	0			0	0	0
99	eraser	41		38	0.926829	eraser			0	0	0			2	2	0.0487805	magnets (Fq=1; 2.4%); sticky notes (Fq=1; 2.4%)
100	exacto knife	41		7	0.170732	box cutter			3	9	0.219512	exacto knife (Fq=4; 9.8%); blade/razor blade/safety razor (Fq=4; 9.8%); box opener (Fq=1; 2.4%)		2	3	0.0731707	Knife (Fq=2; 4.9%); thermometer (Fq=1; 2.4%)
101	notebook	41		18	0.439024	notebook	notebook (Fq=17; 41.5%); small notebook (Fq=1; 2.4%)		2	7	0.170732	notepad/memo pad (Fq=6; 14.7%); pocket journal(Fq=1; 2.4%)		4	15	0.365854	book (Fq=7; 17.1%); journal (Fq=6; 14.6%); booklet (Fq=1; 2.4%); diary (Fq=1; 2.4%)
102	scissors	41		41	1	scissors			0	0	0			0	0	0
103	ruler	41		41	1	ruler			0	0	0			0	0	0
104	balloons	41		41	1	balloons	ballons (Fq=40; 97.6%); water balloon (Fq=1; 2.4%)		0	0	0			0	0	0
105	puzzles	41		41	1	puzzle pieces	puzzle pieces (Fq=33; 80.5%); puzzle (Fq=8; 19.5%)		0	0	0			0	0	0
106	teddy bear	41		40	0.97561	teddy bear	teddy bear (Fq=36; 87.8%); stuffed bear (Fq=2; 4.9%); bear (Fq=1; 2.4%); toy bear (Fq=1; 2.4%)		1	1	0.0243902	stuffed animal (Fq=1; 2.4%)		0	0	0
107	whistle	41		40	0.97561	whistle			0	0	0			0	0	0
108	toy motorcycle	41		34	0.829268	toy motorcycle	toy motorcycle (Fq=28; 68.3%); motorcycle (Fq=4; 9.8%); lego motorcycle (Fq=1; 2.4%); mini motorcycle hot wheel (Fq=1; 2.4%)		2	6	0.146341	toy bike/lego bike (Fq=4; 9.8%); toy moped/moped (Fq=2; 4.9%)		0	0	0
109	dice	41		41	1	dice			0	0	0			0	0	0
110	toy cell phone	41		28	0.682927	cell phone	cell phone (Fq=16; 39.0%); toy cell phone (Fq=12; 29.3%)		1	13	0.317073	toy phone/phone/flip phone (Fq=13; 31.7%)		0	0	0
111	Chess	41		41	1	Chess	chess (Fq=20; 48.8%); chess board (Fq=7; 17.1%); chess set (Fq=3; 7.3%); miniature chess set (Fq=3; 7.3%); travel chess set (Fq=3; 7.3%); pocket chess (Fq=2; 4.9%); chess game (Fq=1; 2.4%); mini chess game (Fq=1; 2.4%); Half of a chessboard (Fq=1; 2.4%)		0	0	0			0	0	0
112	Yo-yo	41		40	0.97561	Yo-yo			0	0	0			0	0	0
113	toy car	41		41	1	toy car	toy car (Fq=33; 80.5%); matchbox car (Fq=2; 4.9%); box car (Fq=2; 4.9%); car (Fq=1; 2.4%); model car (Fq=1; 2.4%); mini car (Fq=1; 2.4%); race car(Fq=1; 2.4%)		0	0	0			0	0	0
114	top	41		18	0.439024	top	top (Fq=16; 39.0%); spinning top (Fq=2; 4.9%)		0	0	0			3	6	0.146341	dreidal (Fq=4; 9.8%); spinner (Fq=1; 2.4%); knob (Fq=1; 2.4%)
115	rubik's cube	41		41	1	rubik's cube			0	0	0			0	0	0
116	fan	41		21	0.512195	fan	fan (Fq=17; 41.5%); hand fan (Fq=3; 7.3%); personal fan (Fq=1; 2.4%)		0	0	0			1	1	0.0243902	mouse trap (Fq=1; 2.4%)
117	scarf	39		28	0.717949	scarf			2	2	0.0512821	fabric (Fq=1; 2.6%); cloth (Fq=1; 2.6%)		2	2	0.0512821	bandana (Fq=1; 2.6%); venison (Fq=1; 2.6%)
118	mirror	41		25	0.609756	makeup mirror	makeup mirror (Fq=8; 19.5%); mirror (Fq=6; 14.6%); pocket mirror (Fq=6; 14.6%); compact mirror (Fq=3; 7.3%); little mirror (Fq=1; 2.4%); hand mirror (Fq=1; 2.4%)		1	5	0.121951	compact (Fq=5; 12.2%)		3	3	0.0731707	make up (Fq=1; 2.4%); blush (Fq=1; 2.4%); foundation (Fq=1; 2.4%)
119	watch	41		41	1	watch	watch (Fq=40; 97.6%); wristwatch (Fq=1; 2.4%)		0	0	0			0	0	0
120	barrette	41		22	0.536585	hair clips			2	13	0.317073	barrette (Fq=11; 26.8%); hair pin (Fq=2; 4.9%)		1	1	0.0243902	paperclip (Fq=1; 2.4%)
121	broach	41		10	0.243902	broach			1	5	0.121951	pin (Fq=5; 12.2%)		5	12	0.292683	hair pin (Fq=4; 9.8%); safety pin (Fq=3; 7.3%); hair clip (Fq=3; 7.3%); hair thing (Fq=1; 2.4%); buret (Fq=1; 2.4%)
122	coin purse	39		36	0.923077	coin purse	coin purse (Fq=20; 51.3%); purse (Fq=12; 30.8%); pocket purse (Fq=1; 2.6%); change purse (Fq=1; 2.6%)		1	1	0.025641	bag (Fq=1; 2.6%)		1	1	0.025641	handbag (Fq=1; 2.6%)
123	Key chain	41		31	0.756098	keys/ key chain	key (Fq=14; 34.1%); key chain (Fq=14; 34.1%); Keys/Keychain (Fq=3; 7.3%)		2	8	0.195122	key ring/keys and key rings (Fq=7; 17.1%); key fob (Fq=1; 2.4%)		0	0	0
124	ring	41		28	0.682927	ring			0	0	0			0	0	0
125	lipstick	41		41	1	lipstick			0	0	0			0	0	0
126	belt	38		32	0.842105	belt			0	0	0			3	3	0.0789474	Collar (Fq=1; 2.6%); watch (Fq=1; 2.6%); bracelet (Fq=1; 2.6%)

## Sheet: Portuguese (a)
				MODAL NAME					CORRECT NONMODAL NAMES					INCORRECT NONMODAL NAMES
Nb picture	English intended name	Fq inputs	MODAL NAME	Fq modal name	%NA	Modal name	Responses coded as modal names (Fq and %)	CORRECT NONMODAL NAMES	Nb Correct Nonmodal Names	Fq Correct Nonmodal Names	% Correct Nonmodal Names	Correct Nonmodal Names provided (Fq and %)	INCORRECT NONMODAL NAMES	Nb Incorrect Nonmodal Names	Fq Incorrect Nonmodal Names	% Incorrect Nonmodal Names	Incorrect Nonmodal Names provided (Fq and %)
1	cucumber	82		73	0.890244	Pepino			0	0	0			1	6	0.0731707	courgette (Fq=6; 7.3%)
2	squash	82		68	0.829268	Abóbora	abóbora (Fq=54; 65.9%); abóbora cabaça (Fq=6; 7.3%); abóbora manteiga (Fq=4; 4.9%); abóbora haloween (Fq=2; 2.4%); abóbora clara (Fq=1; 1.2%); abóbora menina (Fq=1; 1.2%)		0	0	0			1	2	0.0243902	aboborinha (Fq=2; 2.4%)
3	spinach	82		48	0.585366	Espinafres			2	4	0.0487805	folhas (Fq=3; 3.7%); verduras (Fq=1; 1.2%)		6	9	0.109756	folha de laranjeira (Fq=2; 2.4%); louro; (Fq=2; 2.4%); manjericão (Fq=2; 2.4%); planta (Fq=1; 1.2%); hortelã (Fq=1; 1.2%); ervas (Fq=1; 1.2%)
4	cabbage	82		41	0.5	Couve	couve (Fq=40; 48.8%); couve enrugada (Fq=1; 1.2%)		1	27	0.329268	repolho/couve repolho (Fq=27; 32.9%)		3	11	0.134146	couve lombarda (Fq=7; 8.5%); couve-flor (Fq=2; 2.4%); couve coração (Fq=2; 2.4%)
5	beet	82		44	0.536585	Beterraba			0	0	0			6	16	0.195122	nabo (Fq=11; 13.4%); rabanete (Fq=1; 1.2%); rábano (Fq=1; 1.2%); batata (Fq=1; 1.2%); esfera (Fq=1; 1.2%); bola (Fq=1; 1.2%)
6	onion	82		82	1	Cebola			0	0	0			0	0	0
7	garlic	82		82	1	Alho	alho (Fq=61; 74.4%); cabeça de alho (Fq=20; 24.4%); dentes d'alho (Fq=1; 1.2%)		0	0	0			0	0	0
8	lettuce	81		81	1	Alface	alface (Fq=77; 95.1%); alface salada (Fq=3; 3.7%); pé de alface (Fq=1; 1.2%); alface frisada (Fq=1; 1.2%)		0	0	0			0	0	0
9	carrot	82		79	0.963415	Cenoura			0	0	0			1	1	0.0121951	papaia (Fq=1; 1.2%)
10	lima beans	82		65	0.792683	Favas	favas (Fq=60; 73.2%); favas em vagem (Fq=3; 3.7%); favas em grão (Fq=1; 1.2%); balugas de favas (Fq=1; 1.2%)		1	3	0.0365854	vagem (Fq=3; 3.7%)		2	11	0.134146	feijão verde (Fq=9; 11.0%); ervilhas/ervilhas em vagem (Fq=2; 2.4%)
11	chayote	82		43	0.52439	Chuchu			1	2	0.0243902	pimpinela (Fq=2; 2.4%)		9	11	0.134146	pimento (Fq=2; 2.4%);abacate (Fq=2; 2.4%); fruta (Fq=1; 1.2%); limão (Fq=1; 1.2%); anona (Fq=1; 1.2%); caju (Fq=1; 1.2%); marmelo (Fq=1; 1.2%); alfafa (Fq=1; 1.2%); verde (Fq=1; 1.2%)
12	apple	82		82	1	Maçã	maçã (Fq=79; 96.3%); maçã verde (Fq=2; 2.4%); maçã golden (Fq=1; 1.2%)		0	0	0			0	0	0
13	loquat	82		38	0.463415	Nêsperas			1	3	0.0365854	magnório (Fq=3; 3.7%)		7	19	0.231707	dióspiros (Fq=8; 9.8%); maçã (Fq=3; 3.7%); tomate (Fq=2; 2.4%); damasco (Fq=2; 2.4%); alperce (Fq=2; 2.4%); romã (Fq=1; 1.2%); ameixas (Fq=1; 1.2%)
14	raspberry	82		58	0.707317	Framboesas			1	1	0.0121951	bagas (Fq=1; 1.2%)		2	19	0.231707	amoras (Fq=11; 13.4%); morangos (Fq=8; 9.8%)
15	cantaloupe	81		71	0.876543	Meloa			0	0	0			2	10	0.123457	melão (Fq=9; 11.1%); mamão (Fq=1; 1.2%)
16	avocado	82		47	0.573171	Abacate	abacate (Fq=33; 40.2%); pêra-abacate (Fq=14; 17.1%)		0	0	0			1	3	0.0365854	courgette (Fq=3; 3.7%)
17	grapes	82		81	0.987805	Uvas	uvas (Fq=72; 87.8%); cacho de uvas (Fq=8; 9.8%); uvas pretas (Fq=1; 1.2%)		0	0	0			1	1	0.0121951	abrunho (Fq=1; 1.2%)
18	lemon	82		82	1	Limão			0	0	0			0	0	0
19	passion fruit	82		69	0.841463	Maracujá	maracujá (Fq=67; 81.7%); maracujá roxo (Fq=2; 2.4%)		0	0	0			1	1	0.0121951	dióspiro (Fq=1; 1.2%)
20	mango	81		74	0.91358	Manga			0	0	0			1	2	0.0246914	papaia (Fq=2; 2.5%)
21	peach	82		77	0.939024	Pessêgo			0	0	0			1	5	0.0609756	maçã (Fq=5; 6.1%)
22	spoon	82		82	1	Colher	colher (Fq=68; 82.9%); colher de sobremesa (Fq=8; 9.8%); colher de sopa (Fq=6; 7.3%)		0	0	0			0	0	0
23	salad tongs	81		26	0.320988	Pinça	pinça (Fq=13; 16.0%); pinça salada (Fq=4; 4.9%); pinça para saladas (Fq=3; 3.7%); pinça de salada (Fq=3; 3.7%); pinça de legumes (Fq=1; 1.2%); pinça de servir à mesa (Fq=1; 1.2%); pinça de cozinha (Fq=1; 1.2%)		4	27	0.333333	tenaz/tenaz para salada/tenaz salada/tenaz de cozinha (Fq=21; 25.9%); talher para salada/talher de salada (Fq=2; 2.5%); colher para tirar salada/colher de servir à mesa (Fq=2; 2.5%); instrumento de saladas (Fq=2; 2.5%)		4	6	0.0740741	tesoura (Fq=3; 3.7%); espátula (Fq=1; 1.2%); alicate de salada (Fq=1; 1.2%); fórcepeds (Fq=1; 1.2%)
24	peeler	82		53	0.646341	Descascador	descascador (Fq=44; 53.7%); descascador de batatas (Fq=3; 3.7%); descascador de cenouras (Fq=2; 2.4%); descascador de legumes (Fq=2; 2.4%); descascador de vegetais (Fq=1; 1.2%); descascador de tuberculos (Fq=1; 1.2%)		2	2	0.0243902	aparador de legumes (Fq=1; 1.2%); cortador (Fq=1; 1.2%)		4	11	0.134146	raspador (Fq=6; 7.3%); ralador (Fq=2; 2.4%); gilete (Fq=2; 2.4%); fisga (Fq=1; 1.2%)
25	tea cup	82		79	0.963415	Chávena	chávena (Fq=63; 76.8%); chávena de café (Fq=13; 15.9%); chávena de chá (Fq=2; 2.4%); chávena de porcelana (Fq=1; 1.2%)		1	1	0.0121951	xícara (Fq=1; 1.2%)		2	2	0.0243902	caneca (Fq=1; 1.2%); tijela (Fq=1; 1.2%)
26	colander	82		49	0.597561	Coador			2	21	0.256098	passador (Fq=15; 18.3%); escoador (Fq=6; 7.3%)		3	5	0.0609756	escorredor (Fq=3; 3.7%); peneira (Fq=1; 1.2%); filtro (Fq=1; 1.2%)
27	tupperware	82		41	0.5	Tupperware			4	34	0.414634	caixa/caixa plástico/caixa plástica com abas de fecho/caixa de frigorífico/caixa de conservação de alimentos/caixa para comida/caixa para alimentos/caixa de guardar alimentos/caixa para guardar comida/caixa multiusos/caixa hermética (Fq=27; %=32.9); marmita (Fq=3; %=3.7); lancheira (Fq=2; %=2.4); recipiente (Fq=2; %=2.4)		2	2	0.0243902	pirex (Fq=1; 1.2%); caçarola (Fq=1; 1.2%)
28	saltshaker	82		32	0.390244	Saleiro			4	39	0.47561	frasco para especiarias/frasco de especiarias/frasco para tempero/frasco/frasco com tampa/frasco para o azeite/frasco de azeite/frasco para sal/frasco do sal ou pimenta/frasco de vidro pimenta/frasco para sal ou pimenta (Fq=31; %=37.8); pimenteiro (Fq=4; %=4.9); galheteiro/frasco do galheteiro/parte de galhoteiro (Fq=3; %=3.7); recipiente sal ou pimenta (Fq=1; %=1.2)		1	1	0.0121951	garrafa vidro (Fq=1; 1.2%)
29	bundt pan	82		76	0.926829	Forma de bolos	forma de bolos (Fq=29; 35.4%); forma (Fq=29; 35.4%); forma para bolos (Fq=10; 12.2%); forma de pudim (Fq=3; 3.7%); mini forma para bolo (Fq=1; 1.2%); base para pudim ou bolo (Fq=1; 1.2%); forma mini de doces (Fq=1; 1.2%); forma de bolo ou pudim (Fq=1; 1.2%); forma bolinho (Fq=1; 1.2%)		0	0	0			0	0	0
30	grater	82		51	0.621951	Ralador	ralador (Fq=49; 59.8%); ralador queijo (Fq=2; 2.4%)		1	18	0.219512	raspador/raspador cozinha/raspador de alimentos/raspador salada/ raspador cenouras (Fq=18; %=22)		1	1	0.0121951	descascador (Fq=1; 1.2%)
31	white out	82		71	0.865854	Corretor	corretor (Fq=59; 72.0%); corretor líquido (Fq=2; 2.4%); corretor de tinta (Fq=2; 2.4%); caneta corretor (Fq=2; 2.4%); corretor caneta (Fq=2; 2.4%); corretor de caneta (Fq=1; 1.2%); corretor em caneta (Fq=1; 1.2%); tinta corretora (Fq=1; 1.2%); corretor de escrita (Fq=1; 1.2%)		0	0	0			2	5	0.0609756	tubo de cola/cola (Fq=3; 3.7%); pomada/spray (Fq=2; 2.4%)
32	tape	82		77	0.939024	Fita-cola	fita-cola (Fq=59; 72.0%); dispensador de fita-cola (Fq=6; 7.3%); fita-cola em suporte (Fq=2; 2.4%); suporte com fita-cola (Fq=2; 2.4%); porta fita-cola (Fq=2; 2.4%); rolo de fita-cola (Fq=1; 1.2%); fita-cola com suporte (Fq=1; 1.2%); suporte de fita-cola (Fq=1; 1.2%); rolo de fita-cola com dispensador (Fq=1; 1.2%); fita-cola com carregador (Fq=1; 1.2%); cortador para fita-cola (Fq=1; 1.2%)		1	1	0.0121951	fita adesiva (Fq=1; 1.2%)		1	1	0.0121951	durex (Fq=1; 1.2%)
33	pen	82		48	0.585366	Caneta	caneta (Fq=42; 51.2%); caneta BIC (Fq=3; 3.7%); caneta azul (Fq=3; 3.7%)		2	34	0.414634	esferográfica/esferográfica BIC/esferográfica azul (Fq=33; 40.2%); lapiseira azul (Fq=1; 1.2%)		0	0	0
34	set-square	82		79	0.963415	Esquadro			0	0	0			0	0	0
35	hole punch	82		77	0.939024	Furador	furador (Fq=73; 89.0%); furador de papel (Fq=4; 4.9%)		0	0	0			2	2	0.0243902	agrafador (Fq=1; 1.2%); grapeador (Fq=1; 1.2%)
36	pencil sharpener	82		57	0.695122	Afia	afia (Fq=38; 46.3%); afia-lápis (Fq=18; 22.0%); afia duplo (Fq=1; 1.2%)		4	21	0.256098	aguça/porta aguça (Fq=8; 9.8%); afiadeira (Fq=5; 6.1%); afiador/afiador de lápis/afiadora (Fq=5; 6.1%); apara-lápis (Fq=3; 3.7%)		2	2	0.0243902	apontador (Fq=1; 1.2%); cubo (Fq=1; 1.2%)
37	compass	82		78	0.95122	Compasso			0	0	0			0	0	0
38	pencil case	81		58	0.716049	Estojo	estojo (Fq=53; 65.4%); estojo escolar (Fq=3; 3.7%); estojo para lápis e canetas (Fq=1; 1.2%); estojo lápis (Fq=1; 1.2%)		2	22	0.271605	porta-lápis (Fq=11; 13.6%); bolsa/bolsa para os lápis/bolsa de lápis (Fq=11; 13.6%)		0	0	0
39	calculator	82		80	0.97561	Calculadora	calculadora (Fq=65; 79.3%); máquina de calcular (Fq=7; 8.5%); máquina calculadora (Fq=3; 3.7%); calculadora básica (Fq=2; 2.4%); máquina calcular contas (Fq=1; 1.2%); calculadora de bolso (Fq=1; 1.2%); calculadora científica (Fq=1; 1.2%)		0	0	0			1	2	0.0243902	comando/comando de aparelho (Fq=2; 2.4%)
40	highlighter	82		39	0.47561	Marcador	marcador (Fq=35; 42.7%); marcador fluorescente (Fq=3; 3.7%); marcador amarelo (Fq=1; 1.2%)		2	35	0.426829	caneta/caneta fluorescente (Fq=31; 37.8%); sublinhador/caneta de sublinhar/caneta sublinhados (Fq=4; 4.9%)		2	5	0.0609756	esferográfica (Fq=4; 4.9%); caneta corretora (Fq=1; 1.2%)
41	flash drive	82		76	0.926829	Pen	pen (Fq=47; 57.3%); pen drive (Fq=21; 25.6%); pen USB (Fq=7; 8.5%); pen disk (Fq=1; 1.2%)		1	1	0.0121951	memória flash (Fq=1; 1.2%)		1	3	0.0365854	borracha (Fq=3; 3.7%)
42	legos	82		82	1	Legos	legos (Fq=63; 76.8%); peças de legos (Fq=13; 15.9%); peças lego (Fq=5; 6.1%); legos de construção (Fq=1; 1.2%)		0	0	0			0	0	0
43	marbles	82		79	0.963415	Berlindes			1	3	0.0365854	bolas de gude/bolas/bolinhas (Fq=3; 3.6%)		0	0	0
44	jump rope	81		75	0.925926	Corda de saltar	corda de saltar (Fq=32; 39.5%); corda (Fq=24; 29.6%); corda para saltar (Fq=11; 13.6%); corda saltar (Fq=3; 3.7%); corda para brincar (Fq=2; 2.5%); corda de saltos (Fq=1; 1.2%); aparelho saltar corda (Fq=1; 1.2%); cordas pular (Fq=1; 1.2%)		0	0	0			1	1	0.0123457	estetoscópio (Fq=1; 1.2%)
45	rubber duck	82		74	0.902439	Pato de borracha	pato de borracha (Fq=23; 28.0%); patinho de borracha (Fq=17; 20.7%); patinho (Fq=9; 11.0%); pato (Fq=7; 8.5%); pato de brincar (Fq=5; 6.1%); patinho de brincar (Fq=3; 3.7%); patinho banho (Fq=2; 2.4%); pato de banho (Fq=1; 1.2%); patinho brinquedo (Fq=1; 1.2%); brinquedo patinho para o banho (Fq=1; 1.2%); boneco patinho (Fq=1; 1.2%); pato para bébés enquanto tomam banho (Fq=1; 1.2%); patinho em p…		1	4	0.0487805	brinquedo/brinquedo de água (Fq=4; 4.9%)		1	3	0.0365854	pintainho de brincar/pintainho de plástico (Fq=3; 3.7%)
46	toy plane	82		66	0.804878	Avião de brincar	avião (Fq=23; 28.0%); avião de brincar (Fq=22; 26.8%); avião brinquedo (Fq=14; 17.1%); avião brincar (Fq=4; 4.9%); aviãozinho (Fq=1; 1.2%); avião plástico (Fq=1; 1.2%); avião de plástico para crianças (Fq=1; 1.2%)		1	5	0.0609756	brinquedo (Fq=5; 6.1%)		2	8	0.097561	avioneta/avioneta de brincar/avioneta brinquedo (Fq=6; 7.3%); helicóptero (Fq=2; 2.4%)
47	cards	82		82	1	Cartas	cartas (Fq=50; 61.0%); cartas de jogar (Fq=13; 15.9%); baralho de cartas (Fq=10; 12.2%); cartas jogar (Fq=3; 3.7%); cartas para jogar (Fq=1; 1.2%); conjunto de cartas de jogar (Fq=1; 1.2%); cartas jogo (Fq=1; 1.2%); cartas de baralho para jogos (Fq=1; 1.2%); cartas sueca (Fq=1; 1.2%); cartas magia (Fq=1; 1.2%)		0	0	0			0	0	0
48	baby doll	82		52	0.634146	Boneco	boneco (Fq=31; 37.8%); boneca (Fq=13; 15.9%); brinquedo boneca (Fq=2; 2.4%); boneco de brincar (Fq=1; 1.2%); boneco de plástico (Fq=1; 1.2%); boneco de borracha (Fq=1; 1.2%); boneco nenuco (Fq=1; 1.2%); boneco tipo Nenuco para crianças despirem e vestirem (Fq=1; 1.2%); boneco bebé (Fq=1; 1.2%)		2	29	0.353659	nenuco (Fq=23; 28.0%); bebé/brinquedo bebé/bebé de brincar (Fq=6; 7.3%)		0	0	0
49	paddles	82		82	1	Raquetes de ping pong	raquetes de ping pong (Fq=34; 41.5%); raquetes (Fq=33; 40.2%); raquetas de ténis de mesa (Fq=12; 14.6%); raquetes ténis (Fq=1; 1.2%); ping pong (Fq=1; 1.2%); ténis de mesa (Fq=1; 1.2%)		0	0	0			0	0	0
50	water gun	82		55	0.670732	Pistola de água	pistola de água (Fq=36; 43.9%); pistola (Fq=7; 8.5%); pistola de brincar (Fq=5; 6.1%); pistola de plástico (Fq=3; 3.7%); pistola de Carnaval (Fq=2; 2.4%); brinquedo pistola água (Fq=1; 1.2%)		2	11	0.134146	bisnaga/bisnaga carnaval/bisnaga de água (Fq=9; 11.0%); arma/arma de brincar (Fq=2; 2.4%)		0	0	0
51	ball	82		59	0.719512	Bola	bola (Fq=39; 47.6%); bola saltitona (Fq=5; 6.1%); bola de borracha (Fq=3; 3.7%); bola anti-stress (Fq=3; 3.7%); bola brincar (Fq=2; 2.4%); bola do nemo (Fq=1; 1.2%); bola riscas (Fq=1; 1.2%); bola balão (Fq=1; 1.2%); bola pequena (Fq=1; 1.2%); bola crianças (Fq=1; 1.2%); bola jogar (Fq=1; 1.2%); bola colorida (Fq=1; 1.2%)		1	1	0.0121951	brinquedo (Fq=1; 1.2%)		1	3	0.0365854	enfeite de natal/bola de natal/bola decorativa (Fq=3; 3.7%)
52	tambourine	82		42	0.512195	Pandeireta	pandeireta (Fq=25; 30.5%); pandeireta brinquedo (Fq=7; 8.5%); pandeireta de brincar (Fq=5; 6.1%); pandeireta infantil (Fq=3; 3.7%); pandeireta criança (Fq=2; 2.4%)		1	14	0.170732	brinquedo/brinquedo de criança (Fq=14; 17.1%)		3	5	0.0609756	tambor (Fq=3; 3.7%); batuque (Fq=1; 1.2%); Alvin e os esquilos (Fq=1; 1.2%)
53	makeup	82		40	0.487805	Maquilhagem	maquilhagem (Fq=18; 22.0%); estojo de maquilhagem (Fq=11; 13.4%) ; palete de maquilhagem (Fq=7; 8.5%); Kit de maquilhagem (Fq=2; 2.4%); caixa de maquilhagem (Fq=1; 1.2%); conjunto de maquilhagem (Fq=1; 1.2%)		4	36	0.439024	sombras/sombras para os olhos/palete de sombras para os olhos/palete de sombras/conjunto de sombras e lip-gloss/estojo de sombras (Fq=22; 26.8%); estojo de pintura/pinturas de rosto/palete pinturas para olhos/caixa de pinturas/pinturas/caixa de pintura para os olhos (Fq=12; 14.6%); estojo de make-up (Fq=1; 1.2%); estojo de cosmética (Fq=1; 1.2%)		2	2	0.0243902	Kit manicure (Fq=1; 1.2%); caixa de toilete (Fq=1; 1.2%)
54	gloves	82		76	0.926829	Luvas	luvas (Fq=75; 91.5%); luvas de senhora (Fq=1; 1.2%)		0	0	0			2	3	0.0365854	meias (Fq=2; 2.4%); peúgas (Fq=1; 1.2%)
55	sunglasses	82		81	0.987805	Óculos de sol	óculos de sol (Fq=60; 73.2%); óculos (Fq=19; 23.2%); óculos escuros (Fq=2; 2.4%)		1	1	0.0121951	ray ban (Fq=1; 1.2%)		0	0	0
56	bracelet	82		79	0.963415	Pulseira	pulseira (Fq=74; 90.2%); pulseira de plástico (Fq=3; 3.7%); pulseira acrílica (Fq=1; 1.2%); pulseira menina (Fq=1; 1.2%)		1	1	0.0121951	bracelete (Fq=1; 1.2%)		0	0	0
57	hair ties	82		58	0.707317	Elásticos	elásticos (Fq=23; 28.0%); elásticos para o cabelo (Fq=17; 20.7%); elásticos cabelo (Fq=11; 13.4%); elástico do cabelo (Fq=7; 8.5%)		1	10	0.121951	totós/totós para prender o cabelo/totós de cabelo/totó para cabelo (Fq=10; 12.2%)		4	6	0.0731707	fita cabelo/fitas de cabelo/fitas para o cabelo (Fq=3; 3.7%); laços de cabelo (Fq=1; 1.2%); borracha de cabelo (Fq=1; 1.2%); presas para cabelos (Fq=1; 1.2%)
58	earrings	82		80	0.97561	Brincos	brincos (Fq=79; 96.3%); par brincos (Fq=1; 1.2%)		1	1	0.0121951	argolas (Fq=1; 1.2%)		1	1	0.0121951	alfinete senhora para blusa (Fq=1; 1.2%)
59	bow	82		73	0.890244	Laço	laço (Fq=62; 75.6%); laço para o cabelo (Fq=2; 2.4%); laço de cabelo (Fq=2; 2.4%); Laçinho (Fq=2; 2.4%); laço em tecido (Fq=2; 2.4%); laço de pano (Fq=1; 1.2%); adereço laço (Fq=1; 1.2%); laço cabelo (Fq=1; 1.2%)		2	5	0.0609756	papillon (Fq=3; 3.7%); laçarote (Fq=2; 2.4%)		2	2	0.0243902	pano (Fq=1; 1.2%); travessão (Fq=1; 1.2%)
60	tiara	82		59	0.719512	Tiara			3	17	0.207317	coroa/coroa de brincar/coroa de princesa (Fq=12; 14.6%); diadema (Fq=4; 4.9%); jóia (Fq=1; 1.2%)		2	2	0.0243902	grinalda (Fq=1; 1.2%); gancho de cabelo (Fq=1; 1.2%)
61	nail polish	82		72	0.878049	Verniz	verniz (Fq=43; 52.4%); verniz das unhas (Fq=8; 9.8%); verniz de unhas (Fq=7; 8.5%); verniz unhas (Fq=6; 7.3%); frasco de verniz (Fq=3; 3.7%); verniz para unhas (Fq=2; 2.4%); frasco verniz unhas (Fq=1; 1.2%); frasco verniz para unhas (Fq=1; 1.2%); frasco de verniz verde (Fq=1; 1.2%)		3	4	0.0487805	frasco (Fq=2; 2.4%); esmalte (Fq=1; 1.2%); tinta para unhas (Fq=1; 1.2%)		0	0	0
62	necklace	82		69	0.841463	Colar			2	11	0.134146	fio/fio com pendente/fio de pescoço/fio com medalhão/fio e pendente de pescoço (Fq=10; 12.2%); cordão (Fq=1; 1.2%)		0	0	0
63	hair clip	82		59	0.719512	Mola de cabelo	mola (Fq=16; 19.5%); mola de cabelo (Fq=14; 17.1%); mola cabelo (Fq=12; 14.6%); mola para o cabelo (Fq=12; 14.6%); mola do cabelo (Fq=4; 4.9%); mola prender cabelo (Fq=1; 1.2%)		1	1	0.0121951	prendedor cabelo (Fq=1; 1.2%)		3	18	0.219512	gancho/gancho cabelo/gancho para cabelo/gancho do cabelo/gancho grande para cabelos (Fq=16; 19.5%); travessão para cabelo (Fq=1; 1.2%); prisão cabelo mulher (Fq=1; 1.2%)
64	zucchini	89		68	0.764045	Courgette			0	0	0			3	10	0.11236	pepino (Fq=8; 9.0%); beringela (Fq=1; 1.1%); abóbora (Fq=1; 1.1%)
65	eggplant	89		74	0.831461	Beringela			0	0	0			1	1	0.011236	beterraba (Fq=1; 1.1%)
66	parsley	89		77	0.865169	Salsa			0	0	0			1	8	0.0898876	coentros (Fq=8; 9.0%)
67	cauliflower	89		84	0.94382	Couve-flor	couve (Fq=1; 1.1%)		1	1	0.011236			2	3	0.0337079	couve branca (Fq=2; 2.2%); couve coração (Fq=1; 1.1%)
68	turnip	89		81	0.910112	Nabo	nabo (Fq=76; 85.4%); cabeça de nabo (Fq=5; 5.6%)		0	0	0			3	3	0.0337079	nabiça (Fq=1; 1.1%); rabanete (Fq=1; 1.1%); rábano (Fq=1; 1.1%)
69	tomato	89		89	1	Tomate			0	0	0			0	0	0
70	mushrooms	89		89	1	Cogumelos			0	0	0			0	0	0
71	corn	89		58	0.651685	Milho			2	31	0.348315	maçaroca de milho/maçaroca (Fq=22; 24.7%); espiga/espiga de milho (Fq=9; 10.1%)		0	0	0
72	broccoli	87		85	0.977011	Bróculos			0	0	0			1	1	0.0114943	couve-flor (Fq=1; 1.1%)
73	pepper	89		82	0.921348	Pimento	pimento (Fq=65; 73.0%); pimento vermelho (Fq=16; 18.0%); pimento catalão (Fq=1; 1.1%)		1	3	0.0337079	pimentão (Fq=3; 3.4%)		1	3	0.0337079	pepino (Fq=3; 3.4%)
74	orange	89		89	1	Laranja			0	0	0			0	0	0
75	pomegranate	89		86	0.966292	Romã			0	0	0			1	1	0.011236	dióspiro (Fq=1; 1.1%)
76	strawberries	88		87	0.988636	Morangos			0	0	0			1	1	0.0113636	pimentos (Fq=1; 1.1%)
77	pineapple	87		77	0.885057	Ananás			1	9	0.103448	abacaxi (Fq=9; 10.3%)		0	0	0
78	coconut	88		86	0.977273	Coco	coco (Fq=85; 96.6%); coqueiro (Fq=1; 1.1%)		0	0	0			1	1	0.0113636	Kiwi (Fq=1; 1.1%)
79	kiwi	89		89	1	kiwi			0	0	0			0	0	0
80	pear	89		89	1	Pêra			0	0	0			0	0	0
81	papaya	89		59	0.662921	Papaia			2	10	0.11236	mamão (Fq=9; 10.1%); fruta (Fq=1; 1.1%)		3	10	0.11236	manga (Fq=8; 9.0%); abacate (Fq=1; 1.1%); goiaba (Fq=1; 1.1%)
82	watermelon	88		87	0.988636	Melancia	melancia (Fq=83; 94.3%); fatia de melancia (Fq=4; 4.5%); talhada de melancia (Fq=2; 2.3%)		0	0	0			0	0	0
83	banana	89		89	1	Banana			0	0	0			0	0	0
84	fork	89		89	1	Garfo			0	0	0			0	0	0
85	corkscrew	89		79	0.88764	Saca-rolhas			2	3	0.0337079	abre rolhas/abre garrafas (Fq=2; 2.2%); tira rolhas(Fq=1; 1.1%)		1	3	0.0337079	canivete suíço/canivete (Fq=3; 3.4%)
86	knife	89		89	1	Faca	faca (Fq=85; 95.5%); faca de cozinha (Fq=4; 4.5%)		0	0	0			0	0	0
87	glass	89		87	0.977528	Copo	copo (Fq=77; 86.5%); copo de vidro (Fq=5; 5.6%); copo de água (Fq=3; 3.4%); copo para água (Fq=1; 1.1%); copo transparente (Fq=1; 1.1%)		0	0	0			1	2	0.0224719	água (Fq=2; 2.2%)
88	funnel	89		88	0.988764	Funil			0	0	0			0	0	0
89	bowl	89		54	0.606742	Tigela			2	34	0.382022	taça (Fq=27; 30.3%); malga (Fq=7; 7.9%)		1	1	0.011236	pote (Fq=1; 1.1%)
90	jar	89		70	0.786517	Frasco	frasco (Fq=57; 64.0%); frasco de compota (Fq=4; 4.5%); frasco de vidro (Fq=3; 3.4%); frasco compota (Fq=2; 2.2%); frasco com tampa (Fq=2; 2.2%); frasco para compota (Fq=1; 1.1%); frasquinho (Fq=1; 1.1%)		4	11	0.123596	boião (Fq=6; 6.7%); pote (Fq=3; 3.4%); porta-compota (Fq=1; 1.1%); recipiente de compota (Fq=1; 1.1%)		4	7	0.0786517	compota (Fq=3; 3.4%); geleia (Fq=2; 2.2%); jarro de compota (Fq=1; 1.1%); embalagem (Fq=1; 1.1%)
91	saucer	89		55	0.617978	Prato	prato (Fq=51; 57.3%); prato de sobremesa (Fq=3; 3.4%); pratinho (Fq=1; 1.1%)		1	34	0.382022	pires/pires de café (Fq=34; 38.2%)		0	0	0
92	juicer	89		86	0.966292	Espremedor	espremedor (Fq=56; 62.9%); espremedor de citrinos (Fq=16; 18.0%); espremedor de laranjas (Fq=5; 5.6%); espremedor de sumos (Fq=5; 5.6%); espremedor de fruta (Fq=2; 2.2%); espremedor de limão (Fq=2; 2.2%)		0	0	0			0	0	0
93	spatula	89		35	0.393258	Salazar			3	46	0.516854	espátula/espátula de cozinha/espátula de bolos (Fq=27; 30.3%); rapa/rapa-tachos/rapa-tudo/rapa para culinária (Fq=12; 13.5%); rapador (Fq=7; 7.9%)		1	3	0.0337079	raspador (Fq=3; 3.4%)
94	white out tape	89		86	0.966292	Corretor	corretor (Fq=62; 69.7%); corretor de fita (Fq=14; 15.7%); fita corretora (Fq=8; 9.0%); corretor em fita (Fq=2; 2.2%)		0	0	0			2	2	0.0224719	rolo de fita-cola (Fq=1; 1.1%); aparelho picada determinação da glicemia (Fq=1; 1.1%)
95	glue	89		89	1	Cola	cola (Fq=56; 62.9%); tubo de cola (Fq=13; 14.6%); cola UHU (Fq=12; 13.5%); cola líquida (Fq=3; 3.4%); bisnaga de cola (Fq=2; 2.2%); cola tudo (Fq=2; 2.2%); UHU (Fq=1; 1.1%)		0	0	0			0	0	0
96	pencil	89		89	1	Lápis	lápis (Fq=85; 95.5%); lápis de carvão (Fq=3; 3.4%); lápis de grafite (Fq=1; 1.1%)		0	0	0			0	0	0
97	protractor	89		65	0.730337	Transferidor			2	2	0.0224719	circunferência de régua (Fq=1; 1.5%); para medir ângulos (Fq=1; 1.5%)		2	9	0.101124	esquadro (Fq=8; 9.0%); escantilhão (Fq=1; 1.1%)
98	stapler	89		89	1	Agrafador			0	0	0			0	0	0
99	eraser	89		89	1	Borracha			0	0	0			0	0	0
100	exacto knife	89		87	0.977528	X-ato			1	1	0.011236	corta papéis (Fq=1; 1.1%)		0	0	0
101	notebook	89		38	0.426966	Caderno	caderno (Fq=28; 31.4%); caderno de notas (Fq=6; 6.7%); caderno de apontamentos (Fq=3; 3.4%); caderno de anotações (Fq=1; 1.1%)		2	37	0.41573	bloco de notas/bloco notas pequeno/bloco de apontamentos/bloco (Fq=35; 39.3%); notebook (Fq=2; 2.2%)		2	14	0.157303	agenda/agenda pessoal (Fq=7; 7.9%); livro (Fq=7; 7.9%)
102	scissors	89		89	1	Tesoura			0	0	0			0	0	0
103	ruler	89		88	0.988764	Régua			0	0	0			1	1	0.011236	termómetro (Fq=1; 1.1%)
104	balloons	89		89	1	Balões			0	0	0			0	0	0
105	puzzles	89		87	0.977528	Puzzle	puzzle (Fq=69; 77.5%); peças de puzzle (Fq=14; 15.7%); peças puzzle (Fq=4; 4.5%)		0	0	0			0	0	0
106	teddy bear	89		89	1	Urso de peluche	urso de peluche (Fq=31; 34.8%); peluche (Fq=31; 34.8%); urso peluche (Fq=10; 11.2%); ursinho de peluche (Fq=4; 4.5%); urso (Fq=4; 4.5%); ursinho (Fq=3; 3.4%); peluche urso (Fq=2; 2.2%); urso de pelúcia (Fq=2; 2.2%); boneco de peluche (Fq=2; 2.2%)		0	0	0			0	0	0
107	whistle	89		85	0.955056	Apito			1	4	0.0449438	assobio (Fq=4; 4.5%)		0	0	0
108	toy motorcycle	89		83	0.932584	Mota	mota (Fq=30; 33.7%); mota de brincar (Fq=20; 22.5%); mota brinquedo (Fq=9; 10.1%); mota em miniatura (Fq=7; 7.9%); moto (Fq=7; 7.9%); moto brinquedo (Fq=4; 4.5%); moto em miniatura (Fq=4; 4.5%); moto de brincar (Fq=1; 1.1%); brinquedo de criança motociclo (Fq=1; 1.1%)		1	6	0.0674157	brinquedo (fq=6; 6.7%)		0	0	0
109	dice	89		88	0.988764	Dados			0	0	0			1	1	0.011236	cubos números (Fq=1; 1.1%)
110	toy cell phone	89		80	0.898876	Telemóvel	telemóvel (Fq=56; 62.9%); telemóvel de brincar (Fq=12; 13.5%); telemóvel brinquedo (Fq=9; 10.1%); telemóvel de plástico (Fq=1; 1.1%); telemóvel concha (Fq=1; 1.1%); telemóvel daqueles das feiras para crianças que dão música (Fq=1; 1.1%)		2	8	0.0898876	telefone de brincar/telefone (Fq=5; 5.6%); brinquedo (Fq=3; 3.4%)		1	1	0.011236	calculadora (Fq=1; 1.1%)
111	chess	89		85	0.955056	Xadrez	xadrez (Fq=56; 62.9%); jogo de xadrez (Fq=9; 10.1%); jogo xadrez (Fq=7; 7.9%); tabuleiro de xadrez (Fq=7; 7.9%); xadrez portátil (Fq=2; 2.2%); tabuleiro e figuras de xadrez (Fq=1; 1.1%); jogo de xadrez portátil (Fq=1; 1.1%); jogo de xadrez de viagem (Fq=1; 1.1%); xadrez de bolso (Fq=1; 1.1%)		0	0	0			1	2	0.0224719	jogo de damas/damas (Fq=2; 2.2%)
112	yo-yo	89		83	0.932584	Yo-Yo			0	0	0			1	1	0.011236	pião (Fq=1; 1.1%)
113	toy car	89		83	0.932584	Carro	carro (Fq=28; 31.5%); carro de brincar (Fq=14; 15.7%); carrinho (Fq=13; 14.6%); carro brinquedo (Fq=10; 11.2%); carro miniatura (Fq=9; 10.1%); carrinho de brincar (Fq=6; 6.7%); carrinho brinquedo (Fq=2; 2.2%); carro coleção (Fq=1; 1.1%)		2	6	0.0674157	automóvel em miniatura/automóvel (Fq=3; 3.4%); brinquedo (Fq=3; 3.4%)		0	0	0
114	top	89		86	0.966292	Pião			1	1	0.011236	piasca (Fq=1; 1.1%)		0	0	0
115	rubik's cube	89		58	0.651685	Cubo mágico	cubo mágico (Fq=45; 50.6%); cubo (Fq=12; 13.5%); cubo giratório (Fq=1; 1.1%)		1	29	0.325843	cubo de Rubik/Rubik/cubo mágico de Rubick (Fq=29; 32.6%)		0	0	0
116	fan	89		82	0.921348	Leque	leque (Fq=81; 91.0%); leque cor de rosa (Fq=1; 1.1%)		0	0	0			2	2	0.0224719	cortar ovos (Fq=1; 1.1%); esmagador de alhos (Fq=1; 1.1%)
117	scarf	86		70	0.813953	Lenço	lenço (Fq=66; 76.7%); lenço de pescoço (Fq=3; 3.5%); lenço de senhora (Fq=1; 1.2%)		1	9	0.104651	écharpe (Fq=9; 10.5%)		2	2	0.0232558	cachecol (Fq=1; 1.2%); carne vermelha (Fq=1; 1.2%)
118	mirror	89		82	0.921348	Espelho	espelho (Fq=53; 59.6%); espelho de maquilhagem (Fq=10; 11.2%); espelho de bolso (Fq=8; 9.0%); espelho de toilete (Fq=3; 3.4%); porta-espelho (Fq=1; 1.1%); espelho portátil (Fq=1; 1.1%); espelho de carteira (Fq=1; 1.1%); espelho de mala (Fq=1; 1.1%); espelho duplo (Fq=1; 1.1%); espelho de cenhora (Fq=1; 1.1%); caixa-espelho (Fq=1; 1.1%); conjunto espelhos (Fq=1; 1.1%)		0	0	0			3	4	0.0449438	maquilhagem (Fq=2; 2.2%); manicure (Fq=1; 1.1%); caixa de comésticos (Fq=1; 1.1%)
119	watch	89		89	1	Relógio	relógio (Fq=83; 93.3%); relógio de pulso (Fq=6; 6.7%)		0	0	0			0	0	0
120	barrette	89		64	0.719101	Ganchos	ganchos (Fq=40; 44.9%); ganchos de cabelo (Fq=15; 16.9%); ganchos cabelo (Fq=6; 6.7%); ganchos para cabelo (Fq=3; 3.4%)		6	13	0.146067	travessões (Fq=7; 7.9%); passadores (Fq=2; 2.2%); prendedor de cabelos (Fq=1; 1.1%); prisão cabelo (Fq=1; 1.1%); clips de cabelo (Fq=1; 1.1%); peça para cabelo (Fq=1; 1.1%)		4	10	0.11236	molas de cabelo/molas para cabelo/molas (Fq=7; 7.9%); brincos (Fq=1; 1.1%); pinchas de cabelo (Fq=1; 1.1%); grampo (Fq=1; 1.1%)
121	broach	89		52	0.58427	Alfinete	alfinete (Fq=35; 39.3%); alfinete de dama (Fq=9; 10.1%); alfinete de peito (Fq=7; 7.9%); alfinete de senhora (Fq=1; 1.1%)		3	19	0.213483	pregadeira (Fq=10; 11.2%); broche (Fq=8; 9.0%); roseta de peito (Fq=1; 1.1%)		5	11	0.123596	gancho (Fq=7; 7.9%); mola (Fq=1; 1.1%); pin (Fq=1; 1.1%); pendente roupa (Fq=1; 1.1%); clip (Fq=1; 1.1%)
122	coin purse	87		52	0.597701	Porta-moedas			3	13	0.149425	bolsa/bolsa de senhora/bolsa de mulher/bolsinha (Fq=11; 12.6%); malinha (Fq=1; 1.1%); guarda-moedas (Fq=1; 1.1%)		2	18	0.206897	carteira/carteira de moedas/carteira pequena/carteira moedeira (Fq=17; 19.5%); saca de óculos (Fq=1; 1.1%)
123	key chain	89		88	0.988764	Porta-chaves	porta-chaves (Fq=61; 68.5%); chaves (Fq=18; 20.2%); porta-chaves com chaves (Fq=8; 9.0%); molhe de chaves (Fq=1; 1.1%)		0	0	0			1	1	0.011236	jóias (Fq=1; 1.1%)
124	ring	89		84	0.94382	Anel			0	0	0			1	1	0.011236	tampa (Fq=1; 1.1%)
125	lipstick	89		87	0.977528	Batom			1	1	0.011236	stick lábios (Fq=1; 1.1%)		1	1	0.011236	maquilhagem (Fq=1; 1.1%)
126	belt	87		76	0.873563	Cinto	cinto (Fq=75; 86.2%); cinto de senhora (Fq=1; 1.1%); cinto mulher (Fq=1; 1.1%)		1	1	0.0114943	correia (Fq=1; 1.1%)		4	7	0.0804598	bracelete (Fq=3; 3.4%); pulseira (Fq=2; 2.3%); jóias (Fq=1; 1.1%); salame (Fq=1; 1.1%)

## Sheet: Portuguese (b)
				MODAL NAME					CORRECT NONMODAL NAMES					INCORRECT NONMODAL NAMES
Nb picture	English intended name	Fq inputs	MODAL NAME	Fq modal name	%NA	Modal name	Responses coded as modal names (Fq and %)	CORRECT NONMODAL NAMES	Nb Correct Nonmodal Names	Fq Correct Nonmodal Names	% Correct Nonmodal Names	Correct Nonmodal Names provided (Fq and %)	INCORRECT NONMODAL NAMES	Nb Incorrect Nonmodal Names	Fq Incorrect Nonmodal Names	% Incorrect Nonmodal Names	Incorrect Nonmodal Names provided (Fq and %)
1	cucumber	60		51	0.85	Pepino			0	0	0			4	9	0.15	courgette (Fq=4; 6.7%); beringela (Fq=3; 5.0%); abobrinha (Fq=1; 1.7%); pickle (Fq=1; 1.7%)
2	squash	60		44	0.733333	Abóbora	abóbora (Fq=37; 61.7%); abóbora manteiga (Fq=4; 6.7%); abóbora butternut (Fq=2; 3.3%); abóbora menina (Fq=1; 1.7%)		1	6	0.1	cabaça (Fq=6; 10.0%)		1	1	0.0166667	boganga (Fq=1; 1.7%)
3	spinach	59		37	0.627119	Espinafres			1	1	0.0169492	folhas (Fq=1; 1.7%)		6	8	0.135593	manjericão (Fq=2; 3.4%); agrião (Fq=2; 3.4%); folhas de amoreira (Fq=1; 1.7%); louro (Fq=1; 1.7%); malvas (Fq=1; 1.7%); rúcula (Fq=1; 1.7%)
4	cabbage	60		30	0.5	Couve			1	13	0.216667	repolho/couve repolho (Fq=13; 21.7%)		5	17	0.283333	couve lombarda (Fq=9; 15.0%); couve coração (Fq=3; 5.0%); couve-flor (Fq=2; 3.3%); alface (Fq=2; 3.3%); couve galega (Fq=1; 1.7%)
5	beet	60		41	0.683333	Beterraba			0	0	0			1	10	0.166667	nabo (Fq=10; 16.7%)
6	onion	60		60	1	Cebola			0	0	0			0	0	0
7	garlic	60		60	1	Alho	alho (Fq=46; 76.7%); cabeça de alho (Fq=12; 20.0%); dentes d'alho (Fq=1; 1.7%); rama de alho (Fq=1; 1.7%)		0	0	0			0	0	0
8	lettuce	60		60	1	Alface	alface (Fq=58; 96.7%); pé de alface (Fq=1; 1.7%); alface frisada (Fq=1; 1.7%)		0	0	0			0	0	0
9	carrot	60		60	1	Cenoura			0	0	0			0	0	0
10	lima beans	59		37	0.627119	Favas	favas (Fq=32; 54.2%); vagens de fava (Fq=4; 6.8%); favas com casca (Fq=1; 1.7%)		1	4	0.0677966	vagens (Fq=4; 6.8%)		4	16	0.271186	feijão verde (Fq=12; 20.3%); feijão (Fq=2; 3.4%); ervilhas (Fq=1; 1.7%); legumes (Fq=1; 1.7%)
11	chayote	60		33	0.55	Chuchu			1	2	0.0333333	pimpinela (Fq=2; 3.3%)		4	4	0.0666667	pimento (Fq=1; 1.7%); mamão (Fq=1; 1.7%); caiota (Fq=1; 1.7%); fruto tropical (Fq=1; 1.7%)
12	apple	60		59	0.983333	Maçã	maçã (Fq=55; 91.7%); maçã verde (Fq=4; 6.7%)		1	1	0.0166667	pêro (Fq=1; 1.7%)		0	0	0
13	loquat	60		35	0.583333	Nêsperas			0	0	0			5	15	0.25	maçã (Fq=7; 11.7%); dióspiros (Fq=3; 5.0%); tomate (Fq=3; 5.0%); caqui (Fq=1; 1.7%); phisalis (Fq=1; 1.7%)
14	raspberry	60		35	0.583333	Framboesas			1	1	0.0166667	frutos vermelhos (Fq=1; 1.7%)		2	21	0.35	amoras (Fq=13; 21.7%); morangos (Fq=8; 13.3%)
15	cantaloupe	60		56	0.933333	Meloa	meloa (Fq=54; 90.0%); meloa gália (Fq=1; 1.7%); meloa madura (Fq=1; 1.7%)		0	0	0			1	4	0.0666667	melão (Fq=4; 6.7%)
16	avocado	60		40	0.666667	Abacate	abacate (Fq=32; 53.3%); pêra-abacate (Fq=8; 13.3%)		1	1	0.0166667	fruto tropical (Fq=1; 1.7%)		2	2	0.0333333	goiaba (Fq=1; 1.7%); beringela (Fq=1; 1.7%)
17	grapes	60		53	0.883333	Uvas	uvas (Fq=47; 78.3%); cacho de uvas (Fq=6; 10.0%);		0	0	0			2	2	0.0333333	abrunho (Fq=1; 1.7%); ameixas (Fq=1; 1.7%)
18	lemon	60		60	1	Limão			0	0	0			0	0	0
19	passion fruit	59		48	0.813559	Maracujá	maracujá (Fq=47; 79.7%); metade de um maracujá (Fq=1; 1.7%)		0	0	0			4	4	0.0677966	goiaba (Fq=1; 1.7%); ameixa (Fq=1; 1.7%); papaia (Fq=1; 1.7%); sushi (Fq=1; 1.7%)
20	mango	60		57	0.95	Manga			1	1	0.0166667	fruto tropical (Fq=1; 1.7%)		0	0	0
21	peach	60		60	1	Pessêgo			0	0	0			0	0	0
22	spoon	60		60	1	Colher	colher (Fq=53; 88.3%); colher de sobremesa (Fq=4; 6.7%); colher de chá (Fq=2; 3.3%); colher pequena (Fq=1; 1.7%)		0	0	0			0	0	0
23	salad tongs	60		20	0.333333	Pinça de salada	pinça (Fq=8; 13.3%); pinça de salada (Fq=7; 11.7%); pinça para saladas (Fq=3; 5.0%); pinça de cozinha (Fq=2; 3.3%)		5	22	0.366667	tenaz/tenaz para salada/tenaz para comida (Fq=17; 28.3%); pega para salada (Fq=2; 3.3%); talher de salada (Fq=1; 1.7%); colher dupla para salada (Fq=1; 1.7%); utensílio servir salada (Fq=1; 1.7%)		4	4	0.0666667	tesoura (Fq=1; 1.7%); espátula (Fq=1; 1.7%); gancho (Fq=1; 1.7%); tomate (Fq=1; 1.7%)
24	peeler	60		38	0.633333	Descascador	descascador (Fq=31; 51.7%); descador de batata/cenoura (Fq=3; 5.0%); descascador de legumes (Fq=2; 3.3%); descascador de batatas (Fq=1; 1.7%); descascador de cenouras (Fq=1; 1.7%); descascador de plástico (Fq=1; 1.7%)		2	4	0.0666667	cortador/cortador de batatas (Fq=3; 5.0%); aparador de legumes (Fq=1; 1.7%)		4	14	0.233333	gilete (Fq=7; 11.7%); raspador (Fq=3; 5.0%); ralador (Fq=3; 5.0%); debulhadora (Fq=1; 1.7%)
25	tea cup	60		55	0.916667	Chávena	chávena (Fq=43; 71.7%); chávena de chá (Fq=6; 10.0%); chávena de café (Fq=4; 6.7%); chavena de café ou chá (Fq=1; 1.7%); chávena almoçadeira (Fq=1; 1.7%)		0	0	0			1	5	0.0833333	caneca (Fq=5; 8.3%)
26	colander	60		37	0.616667	Coador	coador (Fq=34; 56.7%); coador de plástico (Fq=2; 3.3%); coador pequeno (Fq=1; 1.7%)		2	17	0.283333	passador/passador de rede (Fq=14; 23.3%); escoador (Fq=3; 5.0%)		1	1	0.0166667	crivo (Fq=1; 1.7%)
27	tupperware	60		33	0.55	Tupperware	tupperware (Fq=31; 51.7%); caixa tupperware (Fq=1; 1.7%); tuperware guardar comida (Fq=1; 1.7%)		3	24	0.4	caixa para armazenar alimentos/caixa de armazenamento de alimentos/caixa para guardar alimentos/caixa plástica para guardar alimentos/caixa para levar comida/caixa para congelados/caixa de comida/caixa conservação/caixa/caixa de arrumo/caixa hermética (Fq=22; 36.7%); marmita (Fq=1; 1.7%); tigela com tampa (Fq=1; 1.7%)		0	0	0
28	saltshaker	60		24	0.4	Saleiro			3	30	0.5	frasco para especiarias/frasco de especiarias/frasco para condimentos/frasco/fasco de vidro/frasco de sal ou pimenta/ frasco de sal pimenta (Fq=23; 38.3%); galheteiro (Fq=4; 6.7%); pimenteiro (Fq=3; 5.0%)		0	0	0
29	bundt pan	59		53	0.898305	Forma	forma (Fq=23; 39.0%); forma de bolos (Fq=9; 15.3%); forma para bolos (Fq=5; 8.5%); forma de pudim (Fq=4; 6.8%); forma de pudim/bolo (Fq=3; 5.1%); forma de alumínio (Fq=2; 3.4%); forma bolos (Fq=2; 3.4%); mini forma de bolos (Fq=1; 1.7%); forma de bolos pequena (Fq=1; 1.7%); forma de buraco ao meio (Fq=1; 1.7%); forma de furo (Fq=1; 1.7%); forma de pudim individual (Fq=1; 1.7%)		1	1	0.0169492	tacho para pudim (Fq=1; 1.7%)		0	0	0
30	grater	60		45	0.75	Ralador	ralador (Fq=44; 73.3%); mini ralador (Fq=1; 1.7%)		1	11	0.183333	raspador/raspador cozinha/raspador de alimentos/raspador salada/raspador cenouras/raspador queijo , cenoura , laranja (Fq=11; 18.3%)		0	0	0
31	white out	59		58	0.983051	Corretor	corretor (Fq=48; 81.4%); corretor líquido (Fq=3; 5.1%); caneta corretora (Fq=2; 3.4%); caneta de tinta corretora (Fq=2; 3.4%); corretor de caneta (Fq=1; 1.7%); corretor de tinta (Fq=1; 1.7%); corretor branco (Fq=1; 1.7%)		0	0	0			1	1	0.0169492	marcador (Fq=1; 1.7%)
32	tape	59		54	0.915254	Fita-cola	fita-cola (Fq=40; 67.8%); rolo de fita-cola (Fq=5; 8.5%); dispensador de fita-cola (Fq=3; 5.1%); dispensador com rolo de fita-cola (Fq=1; 1.7%); fita-cola com sítio de corte (Fq=1; 1.7%); suporte com rolo de fita-cola (Fq=1; 1.7%); suporte para fita-cola com fita-cola (Fq=1; 1.7%); suporte de fita-cola com rolo de fita-cola (Fq=1; 1.7%); fita (Fq=1; 1.7%)		1	4	0.0677966	fita adesiva (Fq=4; 6.8%)		0	0	0
33	pen	60		38	0.633333	Caneta	caneta (Fq=32; 53.3%); caneta BIC (Fq=6; 10.0%)		1	22	0.366667	esferográfica/esferográfica BIC/esferográfica de tinta azul (Fq=22; 36.7%)		0	0	0
34	set-square	60		55	0.916667	Esquadro	esquadro (Fq=54; 90.0%); esquadro acrílico (Fq=1; 1.7%)		0	0	0			3	3	0.05	régua (Fq=1; 1.7%); aristo (Fq=1; 1.7%); triângulo (Fq=1; 1.7%)
35	hole punch	60		56	0.933333	Furador	furador (Fq=53; 88.3%); furador de papel (Fq=3; 5.0%)		1	1	0.0166667	fura-papéis (Fq=1; 1.7%)		1	3	0.05	agrafador (Fq=3; 5.0%)
36	pencil sharpener	58		34	0.586207	Afia	afia (Fq=20; 34.5%); afia lápis (Fq=12; 20.7%); afia duplo (Fq=1; 1.7%); afia lápis duplo em plástico (Fq=1; 1.7%)		4	22	0.37931	afiadeira (Fq=11; 19.0%); apara-lápis (Fq=6; 10.3%); afiador/afiadora (Fq=3; 5.2%); aguça (Fq=2; 3.4%)		0	0	0
37	compass	60		59	0.983333	Compasso			0	0	0			1	1	0.0166667	transferidor (Fq=1; 1.7%)
38	pencil case	59		51	0.864407	Estojo	estojo (Fq=46; 78.0%); estojo canetas (Fq=2; 3.4%); estojo escolar (Fq=1; 1.7%); estojo de lápis (Fq=1; 1.7%); porta lápis ou estojo (Fq=1; 1.7%)		2	8	0.135593	bolsa/bolsa de lápis/bolsa escolar (Fq=7; 11.9%); porta-lápis (Fq=1; 1.7%)		0	0	0
39	calculator	60		60	1	Calculadora	calculadora (Fq=54; 90.0%); máquina de calcular (Fq=5; 8.3%); calculadora básica (Fq=1; 1.7%)		0	0	0			0	0	0
40	highlighter	60		44	0.733333	Marcador	marcador (Fq=39; 65.0%); marcador florescente (Fq=5; 8.3%)		2	16	0.266667	caneta/caneta fluorescente (Fq=14; 23.3%); sublinhador (Fq=2; 3.3%)		0	0	0
41	flash drive	58		56	0.965517	Pen	pen (Fq=30; 51.7%); pen drive (Fq=14; 24.1%); pen USB (Fq=9; 15.5%); pen disk (Fq=3; 5.2%)		1	1	0.0172414	memória USB (Fq=1; 1.7%)		0	0	0
42	legos	60		60	1	Legos	legos (Fq=43; 71.7%); peças de legos (Fq=11; 18.3%); peças lego (Fq=5; 8.3%); blocos de contrução lego (Fq=1; 1.7%)		0	0	0			0	0	0
43	marbles	60		59	0.983333	Berlindes	berlindes (Fq=58; 96.7%); berlindes de vidro (Fq=1; 1.7%)		0	0	0			0	0	0
44	jump rope	60		46	0.766667	Corda de saltar	corda de saltar (Fq=23; 38.3%); corda (Fq=15; 25.0%); corda para saltar (Fq=7; 11.7%); corda saltar (Fq=1; 1.7%)		0	0	0			3	4	0.0666667	cabos/cabos elétricos (Fq=2; 3.3%); puxadores (Fq=1; 1.7%); esticador (Fq=1; 1.7%)
45	rubber duck	60		57	0.95	Pato de borracha	pato de borracha (Fq=29; 48.3%); patinho de borracha (Fq=7; 11.7%); pato (Fq=7; 11.7%); patinho (Fq=4; 6.7%); patinho de brincar (Fq=4; 6.7%); pato de plástico (Fq=2; 3.3%); patinho de brincar na água (Fq=1; 1.7%); pato de borracha da banheira (Fq=1; 1.7%); patinho plástico (Fq=1; 1.7%); patinho massajador (Fq=1; 1.7%)		2	2	0.0333333	brinquedo (Fq=1; 1.7%); boneco (Fq=1; 1.7%)		1	1	0.0166667	pintainho de borracha (Fq=1; 1.7%)
46	toy plane	60		52	0.866667	Avião	avião (Fq=21; 35.0%); avião de brincar (Fq=17; 28.3%); avião brinquedo (Fq=8; 13.3%); aviãozinho (Fq=2; 3.3%); avião de plástico (Fq=2; 3.3%); avião playmobile série os aviões (Fq=1; 1.7%); avião cupacabra (Fq=1; 1.7%)		1	5	0.0833333	brinquedo (Fq=5; 8.3%)		2	2	0.0333333	helicóptero de criança (Fq=1; 1.7%); avioneta (Fq=1; 1.7%)
47	cards	60		60	1	Cartas	cartas (Fq=41; 68.3%); cartas de jogar (Fq=11; 18.3%); baralho de cartas (Fq=3; 5.0%); cartas de jogo (Fq=2; 3.3%); cartas de baralho (Fq=1; 1.7%); baralho (Fq=1; 1.7%); cartas de um baralho (Fq=1; 1.7%)		0	0	0			0	0	0
48	baby doll	60		39	0.65	Boneca	boneca (Fq=18; 30.0%); boneco (Fq=15; 25.0%); boneco de brincar (Fq=2; 3.3%); boneco para brincar (Fq=1; 1.7%); boneca de plástico (Fq=1; 1.7%); boneco de borracha (Fq=1; 1.7%); boneco nenuco (Fq=1; 1.7%)		2	20	0.333333	nenuco (Fq=15; 25.0%); bebé/bebé de plástico menina (Fq=5; 8.3%)		1	1	0.0166667	careca (Fq=1; 1.7%)
49	paddles	60		59	0.983333	Raquetes de ping pong	raquetes de ping pong (Fq=25; 41.7%); raquetes (Fq=20; 33.3%); raquetes de ténis de mesa (Fq=13; 21.7%); ping pong (Fq=1; 1.7%)		0	0	0			1	1	0.0166667	raquetes de badminton (Fq=1; 1.7%)
50	water gun	57		47	0.824561	Pistola de água	pistola de água (Fq=38; 66.7%); pistola (Fq=6; 10.5%); Pistola de brincar (Fq=2; 3.3%); Pistola de carnaval (Fq=1; 1.7%)		2	5	0.0877193	bisnaga/bisnaga de carnaval (Fq=4; 7.0%); brinquedo (Fq=1; 1.8%)		2	2	0.0350877	seringa (Fq=1; 1.8%); lagosta (Fq=1; 1.8%)
51	ball	60		58	0.966667	Bola	bola (Fq=48; 80.0%); bola de borracha (Fq=3; 5.0%); bola de borracha pequena (Fq=1; 1.7%); bola saltitona (Fq=1; 1.7%); bola anti-stress (Fq=1; 1.7%); bola pequena (Fq=1; 1.7%); bola de plástico (Fq=1; 1.7%); bola de brincar (Fq=1; 1.7%); bola pequena de brincar (Fq=1; 1.7%)		0	0	0			0	0	0
52	tambourine	60		46	0.766667	Pandeireta	pandeireta (Fq=38; 63.3%); pandeireta de brinquedo (Fq=4; 6.7%); pandeireta de brincar (Fq=3; 5.0%); pandeireta infantil (Fq=1; 1.7%)		1	4	0.0666667	brinquedo (Fq=4; 6.7%)		2	2	0.0333333	jogo infantil (Fq=1; 1.7%); tamborete (Fq=1; 1.7%)
53	makeup	60		34	0.566667	Maquilhagem	maquilhagem (Fq=17; 28.3%); estojo de maquilhagem (Fq=11; 18.3%); Kit de maquilhagem (Fq=2; 3.3%); caixa de maquilhagem (Fq=2; 3.3%); maquilhagem para olhos (Fq=1; 1.1%); conjunto de maquilhagem (Fq=1; 1.7%)		3	15	0.25	sombras/sombras para os olhos/palete de sombras/conjunto de sombras/caixa de sombras para maquilhagem (Fq=12; 20.0%); pinturas de rosto (Fq=2; 3.3%); cosméticos (Fq=1; 1.7%)		3	3	0.05	caixa de guaches (Fq=1; 1.7%); tintas (Fq=1; 1.7%); paleta (Fq=1; 1.7%)
54	gloves	60		50	0.833333	Luvas	luvas (Fq=48; 80.0%); luvas de senhora (Fq=1; 1.7%); luvas de pêlo (Fq=1; 1.7%)		0	0	0			3	5	0.0833333	cachecol (Fq=3; 5.0%); lenço (Fq=1; 1.1%); écharpe (Fq=1; 1.1%)
55	sunglasses	60		59	0.983333	Óculos de sol	óculos de sol (Fq=42; 70.0%); óculos (Fq=13; 21.7%); óculos escuros (Fq=3; 5.0%); óculos de sol Ray Ban (Fq=1; 1.7%)		1	1	0.0166667	ray ban (Fq=1; 1.7%)		0	0	0
56	bracelet	60		56	0.933333	Pulseira	pulseira (Fq=54; 90.0%); pulseira de mulher (Fq=1; 1.7%); pulseira de madeira (Fq=1; 1.7%)		0	0	0			1	2	0.0333333	colar (Fq=2; 3.3%)
57	hair ties	60		48	0.8	Elásticos	elásticos (Fq=21; 35.0%); elásticos para o cabelo (Fq=14; 23.3%); elásticos cabelo (Fq=4; 6.7%); elástico do cabelo (Fq=7; 11.7%); elásticos para prender cabelo (Fq=1; 1.7%); elásticos de tecido para o cabelo (Fq=1; 1.7%)		2	5	0.0833333	totós (Fq=3; 5.0%); puxos (Fq=2; 3.3%)		2	5	0.0833333	pulseiras (Fq=3; 5.0%); fitas/ fitas de cabelo (Fq=2; 3.3%)
58	earrings	58		55	0.948276	Brincos	brincos (Fq=52; 89.7%); par de brincos (Fq=2; 3.4%); brincos prata (Fq=1; 1.7%)		0	0	0			0	0	0
59	bow	60		48	0.8	Laço	laço (Fq=42; 70.0%); laço pano (Fq=2; 3.3%); laço em tecido (Fq=1; 1.7%); laço de tecido (Fq=1; 1.7%); laço de tecido para pôr no cabelo (Fq=1; 1.7%); laço menina (Fq=1; 1.7%)		1	1	0.0166667	laçarote (Fq=1; 1.7%)		3	8	0.133333	pano/pano microfibra/pano de limpeza (Fq=6; 10.0%); guardanapo (Fq=1; 1.7%); fita para cabelo (Fq=1; 1.7%)
60	tiara	60		34	0.566667	Tiara			1	19	0.316667	coroa/coroa rainha (Fq=19; 31.7%)		1	1	0.0166667	bandolete (Fq=1; 1.7%)
61	nail polish	60		45	0.75	Verniz	verniz (Fq=28; 46.7%); frasco de verniz (Fq=7; 11.7%); verniz de unhas (Fq=3; 5.0%); verniz unhas (Fq=2; 3.3%); verniz para unhas (Fq=2; 3.3%); verniz das unhas (Fq=1; 1.7%); embalagem de verniz (Fq=1; 1.7%); frasco com verniz verde para as unhas (Fq=1; 1.7%)		1	5	0.0833333	frasco/frasco com rolha (Fq=5; 8.3%)		1	1	0.0166667	tinteiro (Fq=1; 1.7%)
62	necklace	60		42	0.7	Colar	colar (Fq=38; 63.3%); colar de missangas (Fq=2; 3.3%); colar de fantasia (Fq=1; 1.7%); colar com pingente (Fq=1; 1.7%)		4	16	0.266667	fio/fio com pendente/fio com pendulo (Fq=11; 18.3%); medalhão (Fq=3; 5.0%); cordão (Fq=1; 1.7%); acessório (Fq=1; 1.7%)		2	2	0.0333333	bússola (Fq=1; 1.7%); tomate (Fq=1; 1.7%)
63	hair clip	60		44	0.733333	Mola de cabelo	mola de cabelo (Fq=13; 21.7%); mola (Fq=12; 20.0%); mola para o cabelo (Fq=12; 20.0%); mola cabelo (Fq=3; 5.0%); mola do cabelo (Fq=1; 1.7%); mola de prender o cabelo (Fq=1; 1.7%); mola para prender o cabelo (Fq=1; 1.7%); mola-gancho para cabelo (Fq=1; 1.7%)		0	0	0			3	10	0.166667	gancho/gancho para cabelo/gancho de cabelo (Fq=8; 13.3%); pinça para cabelo (Fq=1; 1.7%); prisão de cabelo (Fq=1; 1.7%)
64	zucchini	62		39	0.629032	Courgette			0	0	0			3	17	0.274194	beringela (Fq=8; 12.9%); pepino (Fq=6; 9.7%); abóbora (Fq=3; 4.8%)
65	eggplant	61		53	0.868852	Beringela			0	0	0			1	2	0.0327869	beterraba (Fq=2; 3.3%)
66	parsley	62		52	0.83871	Salsa	salsa (Fq=51; 82.3%); um raminho de salsa (Fq=1; 1.6%)		1	1	0.016129	erva aromática (Fq=1; 1.7%)		2	7	0.112903	coentros (Fq=5; 8.1%); folhas (Fq=2; 3.2%)
67	cauliflower	62		55	0.887097	Couve-flor			1	2	0.0322581	couve (Fq=2; 3.2%)		0	0	0
68	turnip	62		55	0.887097	Nabo	nabo (Fq=53; 85.5%); cabeça de nabo (Fq=2; 3.2%)		0	0	0			1	2	0.0322581	beterraba (Fq=2; 3.2%)
69	tomato	62		62	1	Tomate			0	0	0			0	0	0
70	mushrooms	62		61	0.983871	Cogumelos	cogumelos (Fq=59; 95.2%); cogumelos champignon (Fq=1; 1.6%); cogumelos frecos (Fq=1; 1.6%)		0	0	0			1	1	0.016129	nabos ou batatas (Fq=1; 1.6%)
71	corn	61		33	0.540984	Milho			2	28	0.459016	maçaroca de milho/maçaroca (Fq=26; 42.6%); espiga de milho/espiga (Fq=2; 3.3%)		0	0	0
72	broccoli	60		59	0.983333	Bróculos			0	0	0			0	0	0
73	pepper	61		57	0.934426	Pimento	pimento (Fq=43; 70.5%); pimento vermelho (Fq=14; 23.0%)		1	3	0.0491803	pimentão/pimentão vermelho (Fq=3; 4.9%)		1	1	0.0163934	pepino vermelho (Fq=1; 1.6%)
74	orange	62		62	1	Laranja			0	0	0			0	0	0
75	pomegranate	62		58	0.935484	Romã			0	0	0			1	2	0.0322581	cebola (Fq=2; 3.2%)
76	strawberries	61		61	1	Morangos			0	0	0			0	0	0
77	pineapple	61		58	0.95082	Ananás			1	3	0.0491803	abacaxi (Fq=3; 4.9%)		0	0	0
78	coconut	62		62	1	Coco	coco (Fq=61; 98.4%); coco maduro (Fq=1; 1.6%)		0	0	0			0	0	0
79	kiwi	62		62	1	kiwi			0	0	0			0	0	0
80	pear	61		61	1	Pêra			0	0	0			0	0	0
81	papaya	61		34	0.557377	Papaia			1	10	0.163934	mamão (Fq=10; 16.4%)		3	9	0.147541	manga (Fq=6; 9.8%); abacate/pera abacate (Fq=2; 3.3%); abóbora (Fq=1; 1.6%)
82	watermelon	61		60	0.983607	Melancia	melancia (Fq=56; 91.8%); fatia de melancia (Fq=1; 1.6%); pedaço de melancia (Fq=1; 1.6%); bocado de melancia (Fq=1; 1.6%); 1/8 de melancia (Fq=1; 1.6%)		1	1	0.0163934	fruta (Fq=1; 1.6%)		0	0	0
83	banana	62		62	1	Banana			0	0	0			0	0	0
84	fork	62		62	1	Garfo			0	0	0			0	0	0
85	corkscrew	61		52	0.852459	Saca-rolhas			1	5	0.0819672	abre-garrafas/abridor de garrafa (Fq=5; 8.2%)		0	0	0
86	knife	61		61	1	Faca	faca (Fq=59; 96.7%); faca de corte (Fq=1; 1.6%); faca para legumes (Fq=1; 1.6%)		0	0	0			0	0	0
87	glass	62		62	1	Copo	copo (Fq=58; 93.5%); copo de vidro (Fq=3; 4.8%); copo água (Fq=1; 1.6%)		0	0	0			0	0	0
88	funnel	61		60	0.983607	Funil	funil (Fq=59; 96.7%); funil de plástico (Fq=1; 1.6%)		0	0	0			0	0	0
89	bowl	62		35	0.564516	Tigela	tigela (Fq=32; 51.6%); tigela sopa (Fq=1; 1.6%); tijela cerâmica (Fq=1; 1.6%); tijela de louça branca (Fq=1; 1.6%)		2	27	0.435484	taça/taça pequena/taça (Fq=22; 35.5%); malga (Fq=5; 8.1%)		0	0	0
90	jar	62		53	0.854839	Frasco	frasco (Fq=38; 61.3%); frasco de compota (Fq=6; 9.7%); frasco de vidro (Fq=2; 3.2%); frasco de doce (Fq=2; 3.2%); frasco com tampa aos quadradinhos (Fq=1; 1.6%); frasco de vidro com tampa metálica (Fq=1; 1.6%); frasco geleia (Fq=1; 1.6%); frasco para conservas (Fq=1; 1.6%); frasco comida (Fq=1; 1.6%)		2	5	0.0806452	boião (Fq=3; 4.8%); pote (Fq=2; 3.2%)		2	3	0.0483871	compota (Fq=2; 3.2%); jarro (Fq=1; 1.6%)
91	saucer	62		37	0.596774	Prato	prato (Fq=32; 51.6%); prato de sobremesa (Fq=3; 4.8%); prato pequeno (Fq=2; 3.2%)		1	24	0.387097	pires/pires de chávena (Fq=24; 38.7%)		0	0	0
92	juicer	62		56	0.903226	Espremedor	espremedor (Fq=37; 59.7%); espremedor de citrinos (Fq=13; 21.0%); espremedor de laranjas (Fq=2; 3.2%); espremedor de sumo (Fq=1; 1.6%); espremedor de fruta (Fq=1; 1.6%); espremedor para fazer sumo de plástico (Fq=1; 1.6%); espremedor manual (Fq=1; 1.6%)		0	0	0			1	1	0.016129	sumo (Fq=1; 1.6%)
93	spatula	62		21	0.33871	Salazar	salazar (Fq=20; 33.9%); língua-de-salazar (Fq=1; 1.6%)		3	28	0.451613	espátula/espátula cozinha/espátula para raspar tachos (Fq=21; 32.3%); rapa/rapa-tachos (Fq=5; 8.1%); rapador/rapador de tachos ou tigelas (Fq=2; 3.2%)		2	5	0.0806452	raspador (Fq=4; 6.5%); língua da sogra (Fq=1; 1.6%)
94	white out tape	61		57	0.934426	Corretor	corretor (Fq=40; 65.6%); corretor de fita (Fq=11; 18.0%); fita corretora (Fq=5; 8.2%); Corretor prit (Fq=1; 1.6%)		0	0	0			1	1	0.0163934	fita gomada (Fq=1; 1.6%)
95	glue	62		62	1	Cola	cola (Fq=34; 54.8%); tubo de cola (Fq=12; 19.4%); cola líquida (Fq=6; 9.7%); cola UHU (Fq=5; 8.1%); cola líquida UHU (Fq=1; 1.6%); cola transparente UHU (Fq=1; 1.6%); cola universal transparente (Fq=1; 1.6%); cola universal (Fq=1; 1.6%); cola de fios (Fq=1; 1.6%)		0	0	0			0	0	0
96	pencil	62		62	1	Lápis	lápis (Fq=60; 96.8%); lápis de carvão (Fq=1; 1.6%); lápis de grafite (Fq=1; 1.6%)		0	0	0			0	0	0
97	protractor	62		46	0.741935	Transferidor			0	0	0			1	6	0.0967742	esquadro (Fq=6; 9.7%)
98	stapler	62		61	0.983871	Agrafador			0	0	0			0	0	0
99	eraser	60		59	0.983333	Borrachas	borrachas (Fq=54; 90.0%); borrachas de lápis e caneta (Fq=1; 1.7%); borracha para apagar lápis e caneta (Fq=1; 1.7%); borrachas de apagar (Fq=1; 1.7%); borrachas de lápis (Fq=1; 1.7%); borrachas mistas (Fq=1; 1.7%)		0	0	0			1	1	0.0166667	safa (Fq=1; 1.7%)
100	exacto knife	61		59	0.967213	X-ato			0	0	0			0	0	0
101	notebook	62		29	0.467742	Bloco de notas	bloco de notas (Fq=26; 41.9%); bloco (Fq=2; 3.2%); bloco de apontamentos (Fq=1; 1.6%)		4	26	0.419355	caderno/caderno de notas/caderno de anotações/caderno de apontamentos (Fq=21; 33.9%); livro de notas/livro de apontamentos (Fq=3; 4.8%); notebook (Fq=1; 1.6%); sebenta (Fq=1; 1.6%)		2	7	0.112903	livro (Fq=4; 6.5%); agenda (Fq=3; 4.8%)
102	scissors	62		62	1	Tesoura			0	0	0			0	0	0
103	ruler	62		62	1	Régua	régua (Fq=58; 93.5%); régua pequena (Fq=1; 1.6%); régua cm e polegadas (Fq=1; 1.6%); régua de plástico (Fq=1; 1.6%); régua de duas escalas (Fq=1; 1.6%)		0	0	0			0	0	0
104	balloons	61		61	1	Balões	balões (Fq=56; 91.8%); balões de ar (Fq=1; 1.6%); balões de borracha (Fq=1; 1.6%); balões para encher (Fq=1; 1.6%); balões de encher (Fq=1; 1.6%); balões de água (Fq=1; 1.6%)		0	0	0			0	0	0
105	puzzles	61		61	1	Puzzle	puzzle (Fq=40; 65.6%); peças de puzzle (Fq=17; 27.9%); peças puzzle (Fq=2; 3.2%); peças de puzzle ou quebra-cabeça (Fq=1; 1.6%); peças de um puzzle (Fq=1; 1.6%)		0	0	0			0	0	0
106	teddy bear	62		62	1	peluche	peluche (Fq=25; 40.3%); urso de peluche (Fq=20; 32.3%); ursinho de peluche (Fq=7; 11.3%); urso (Fq=4; 6.5%); urso peluche (Fq=2; 3.2%); urso peluche branco (Fq=1; 1.6%); peluche urso (Fq=1; 1.6%); urso de pelúcia (Fq=1; 1.6%); boneco de peluche (Fq=1; 1.6%)		0	0	0			0	0	0
107	whistle	62		59	0.951613	Apito	apito (Fq=57; 91.9%); apito com cordão (Fq=1; 1.6%); apito com fio (Fq=1; 1.6%)		0	0	0			0	0	0
108	toy motorcycle	60		54	0.9	Mota	mota (Fq=18; 30.0%); mota de brincar (Fq=12; 20.0%); mota brinquedo (Fq=6; 10.0%); moto de brincar (Fq=5; 8.3%); mota miniatura (Fq=4; 6.7%); moto (Fq=3; 5.0%); moto brinquedo (Fq=3; 5.0%); motocicleta em miniatura (Fq=1; 1.7%); minuatura mota de brincar (Fq=1; 1.7%); mota brinquedo para criança (Fq=1; 1.7%)		1	5	0.0833333	brinquedo (Fq=5; 8.3%)		0	0	0
109	dice	62		61	0.983871	Dados			0	0	0			1	1	0.016129	cubo (Fq=1; 1.6%)
110	toy cell phone	62		55	0.887097	Telemóvel	telemóvel (Fq=32; 51.6%); telemóvel de brincar (Fq=12; 19.4%); telemóvel brinquedo (Fq=9; 14.5%); telemóvel para criança (Fq=1; 1.6%); telemóvel falso (Fq=1; 1.6%)		2	7	0.112903	brinquedo (Fq=4; 6.5%); telefone/telefone brincar/telefone brinquedo (Fq=3; 4.8%)		0	0	0
111	chess	62		61	0.983871	Xadrez	xadrez (Fq=33; 53.2%); jogo de xadrez (Fq=9; 14.5%); tabuleiro de xadrez (Fq=8; 12.9%); jogo xadrez (Fq=3; 4.8%); mini xadrez (Fq=2; 3.2%); jogo de xadrez portátil (Fq=1; 1.6%); jogo portátil de xadrez (Fq=1; 1.6%); jogo de xadrez mini (Fq=1; 1.6%); meio tabuleiro de xadrez (Fq=1; 1.6%); tabuleiro e peças brancas de xadrez (Fq=1; 1.6%); conjunto de xadrez (Fq=1; 1.6%)		0	0	0			1	1	0.016129	damas (Fq=1; 1.6%)
112	yo-yo	61		58	0.95082	Yo-Yo			0	0	0			1	1	0.0163934	pião (Fq=1; 1.6%)
113	toy car	62		59	0.951613	Carro	carro (Fq=22; 35.5%); carrinho (Fq=10; 16.1%); carro de brincar (Fq=10; 16.1%); carro brinquedo (Fq=6; 9.7%); carro miniatura (Fq=6; 9.7%); miniatura de carro (Fq=2; 3.2%); carrinho de brincar (Fq=2; 3.2%); carro em miniatura (Fq=1; 1.6%)		2	2	0.0322581	automóvel (Fq=1; 1.6%); brinquedo (Fq=1; 1.6%)		0	0	0
114	top	62		60	0.967742	Pião	pião (Fq=59; 95.2%); pião de madeira (Fq=1; 1.6%)		0	0	0			0	0	0
115	rubik's cube	62		41	0.66129	Cubo mágico	cubo mágico (Fq=35; 56.5%); cubo (Fq=6; 9.7%)		1	20	0.322581	cubo de Rubik (Fq=20; 32.3%)		0	0	0
116	fan	62		59	0.951613	Leque			2	2	0.0322581	abanador (Fq=1; 1.6%); abanico (Fq=1; 1.6%)		0	0	0
117	scarf	61		53	0.868852	Lenço	lenço (Fq=50; 82.0%); lenço feminino (Fq=1; 1.6%); lenço de Senhora (Fq=1; 1.6%); lenço de seda (Fq=1; 1.6%)		1	6	0.0983607	écharpe (Fq=6; 9.8%)		1	1	0.0163934	carne (Fq=1; 1.6%)
118	mirror	61		40	0.655738	Espelho	espelho (Fq=27; 44.3%); espelho de bolso (Fq=4; 6.6%); espelho de maquilhagem (Fq=3; 4.9%); espelho de senhora (Fq=2; 3.3%); espelho portátil de maquilhagem (Fq=1; 1.6%); caixa-espelho pessoal (Fq=1; 1.6%); espelho pessoal (Fq=1; 1.6%); espelho de mão (Fq=1; 1.6%)		0	0	0			4	7	0.114754	caixa (Fq=3; 4.9%); maquilhagem/caixa de maquilhagem (Fq=2; 3.3%); porta fotos (Fq=1; 1.6%); tinta para carimbo (Fq=1; 1.6%)
119	watch	61		60	0.983607	Relógio	relógio (Fq=58; 95.1%); relógio de pulso (Fq=1; 1.6%); relógio analógico (Fq=1; 1.6%)		0	0	0			0	0	0
120	barrette	62		46	0.741935	Ganchos	ganchos (Fq=25; 40.3%); ganchos de cabelo (Fq=12; 19.4%); ganchos cabelo (Fq=5; 8.1%); ganchos para o cabelo (Fq=3; 4.8%); gancho do cabelo (Fq=1; 1.6%)		4	4	0.0645161	travessões (Fq=1; 1.6%); trancas (Fq=1; 1.6%); passadores (Fq=1; 1.6%); prisões de cabelo (Fq=1; 1.6%)		1	8	0.129032	molas de cabelo/molas para cabelo/molas (Fq=8; 12.9%)
121	broach	60		23	0.383333	Alfinete	alfinete (Fq=16; 26.7%); alfinete de dama (Fq=2; 3.3%); alfinete de peito (Fq=2; 3.3%); alfinete de Senhora (Fq=1; 1.7%); alfinete de casaco (Fq=1; 1.7%); alfinete decorativo (Fq=1; 1.7%)		2	15	0.25	broche (Fq=8; 13.3%); pregadeira (Fq=7; 11.7%)		5	13	0.216667	gancho/gancho de cabelo/gancho para o cabelo (Fq=9; 15.0%); mola de cabelo (Fq=1; 1.7%); tranca (Fq=1; 1.7%); flor (Fq=1; 1.7%); travessão (Fq=1; 1.7%)
122	coin purse	62		26	0.419355	Porta-moedas			2	8	0.129032	bolsa/bolsa de senhora/bolsa de mulher/bolsa mini (Fq=7; 11.3%); moedeiro (Fq=1; 1.6%)		3	28	0.451613	carteira/carteira de senhora/carteira de moedas (Fq=24; 38.7%); mala (Fq=3; 4.8%); pochete (Fq=1; 1.6%)
123	key chain	61		61	1	Chaves	chaves (Fq=30; 49.2%); porta-chaves (Fq=17; 27.9%); chaves e porta-chaves (Fq=6; 9.8%); porta-chaves com chaves (Fq=3; 4.9%); chaveiro (Fq=1; 1.6%); molho de chaves (Fq=1; 1.6%); chaves com chaveiro (Fq=1; 1.6%); conjunto de chaves (Fq=1; 1.6%); molho de chaves em porta-chaves (Fq=1; 1.6%)		0	0	0			0	0	0
124	ring	60		55	0.916667	Anel			0	0	0			0	0	0
125	lipstick	61		60	0.983607	Batom			0	0	0			0	0	0
126	belt	61		58	0.95082	Cinto	cinto (Fq=57; 93.4%); cinto de mulher (Fq=1; 1.6%)		0	0	0			2	3	0.0491803	bracelete (Fq=2; 3.3%); coleira (Fq=1; 1.6%)
