# Supplementary material for: Presenting new stimuli to study emotion: Development and validation of the Objects-on-Hands Picture Database
Source: PLoS One. 2019 Jul 24;14(7):e0219615. doi: 10.1371/journal.pone.0219615 (PMC6656347; doi:10.1371/journal.pone.0219615)
Supplement: S4 Appendix — (XLSX) [file pone.0219615.s004.xlsx]

## Sheet: Norms Description
	Arousal	How calm or excited this picture make you feel? Scale: 1 - very calm, 9 - very excited
	Disgust	How disgusted this picture make you feel? Scale: 1 - Not at all disgusted, 9 – Very disgusted
	Valence	How negative or positive is this image for you? Scale: 1- Very negative, 9 – Very positive
	NON-DISEASE CONTEXT	Ratings obtained when items were framed in a non-disease context.
	DISEASE CONTEXT	Ratings obtained when items were framed in a disease context.
	NO CONTEXT	Ratings obtained when no context was provided.
	Nb picture	The identifying number of each picture.
	Object	The object name.
	N	Number of ratings obtained per image.
	Min	Minimum rating value given by participants.
	Max	Maximum rating value given by participants.
	Mean	Mean rating value obtained per image.
	SD	Standard deviation.
	Dif	The difference between the mean ratings obtained for the dirty and the clean conditions.

## Sheet: AROUSAL
AROUSAL
How calm or excited this picture make you feel? Scale: 1 - very calm, 9 - very excited
	NON-DISEASE CONTEXT																DISEASE CONTEXT																NO CONTEXT																NO CONTEXT
			Chocolate Condition					vs.	Clean Condition										Chocolate Condition					vs.	Clean Condition										Chocolate Condition					vs.	Clean Condition
	Nb picture	Object	N	Min	Max	Mean	SD		N	Min	Max	Mean	SD		Dif		Nb picture	Object	N	Min	Max	Mean	SD		N	Min	Max	Mean	SD		Dif		Nb picture	Object	N	Min	Max	Mean	SD		N	Min	Max	Mean	SD		Dif		Nb picture
	1	cucumber	26	1	9	4.26923	2.7358		25	1	9	2.4	2.14087		1.86923		1	cucumber	29	1	9	5.48276	2.97154		23	1	5	1.78261	1.31275		3.70015		1	cucumber	22	1	9	4.95455	2.60909		26	1	9	3.23077	2.67294		1.72378		1
	2	squash	26	1	9	3.92308	2.51274		25	1	9	2.08	2.01908		1.84308		2	squash	24	1	9	6.125	3.08309		27	1	9	2.37037	2.07824		3.75463		2	squash	24	1	9	4.95833	2.61233		23	1	8	2.47826	1.72862		2.48007		2
	3	spinach	27	1	9	3.74074	2.50527		26	1	9	2.61538	2.45075		1.12536		3	spinach	28	1	9	5.75	2.77055		25	1	5	1.84	1.31276		3.91		3	spinach	25	1	9	4.6	2.14087		25	1	7	2.64	2.01825		1.96		3
	4	cabbage	28	1	9	4.35714	2.75162		25	1	6	2.04	1.74356		2.31714		4	cabbage	25	1	9	5.76	3.00389		30	1	5	1.93333	1.46059		3.82667		4	cabbage	24	1	9	4.79167	2.39527		24	1	6	2.45833	1.53167		2.33333		4
	5	beet	26	1	9	4.19231	2.43342		26	1	6	2.23077	1.60767		1.96154		5	beet	27	1	9	5.85185	2.91816		26	1	5	1.88462	1.14287		3.96724		5	beet	25	2	9	5.08	2.19697		22	1	9	3.22727	2.26635		1.85273		5
	6	onion	27	1	9	4.11111	2.66506		26	1	9	2.76923	2.53468		1.34188		6	onion	27	1	9	6.25926	3.05831		28	1	7	2.14286	1.79947		4.1164		6	onion	24	1	9	4.75	2.73861		25	1	5	2.64	1.60416		2.11		6
	7	garlic	28	1	9	4.03571	2.36459		28	1	7	1.92857	1.53788		2.10714		7	garlic	28	1	9	5.53571	2.91207		26	1	6	1.73077	1.34336		3.80495		7	garlic	25	1	9	4.84	2.32164		25	1	9	3.24	2.24128		1.6		7
	8	lettuce	27	1	9	4.07407	2.60068		28	1	6	1.85714	1.50835		2.21693		8	lettuce	25	1	9	6.44	3.08329		29	1	9	2.55172	2.41404		3.88828		8	lettuce	25	1	9	4.84	2.64071		23	1	9	2.65217	2.18692		2.18783		8
	9	carrot	27	1	9	4.07407	2.6736		24	1	9	2.375	2.28059		1.69907		9	carrot	30	1	9	5.73333	2.95872		26	1	6	1.73077	1.37281		4.00256		9	carrot	23	1	8	4.69565	2.26505		24	1	9	3.16667	2.11961		1.52899		9
	10	lima beans	28	1	9	3.92857	2.82749		26	1	8	2.46154	2.1768		1.46703		10	lima beans	25	1	9	6.2	2.76887		28	1	9	2.75	2.67533		3.45		10	lima beans	23	1	7	4.04348	1.94184		24	1	8	3.08333	2.1451		0.960145		10
	11	chayote	27	1	9	4.11111	2.76424		26	1	7	1.92308	1.62291		2.18803		11	chayote	28	1	9	5.46429	2.7146		25	1	5	1.8	1.19024		3.66429		11	chayote	23	1	9	4.95652	2.12085		23	1	9	3.26087	2.64948		1.69565		11
	12	apple	25	1	9	4.04	2.38886		26	1	6	2.07692	1.64738		1.96308		12	apple	26	1	9	6	3.07246		30	1	9	2.13333	1.79527		3.86667		12	apple	25	1	9	4.8	2.67706		24	1	6	2.375	1.49819		2.425		12
	13	loquat	26	1	9	3.96154	2.58427		25	1	8	2.24	1.96384		1.72154		13	loquat	31	1	9	5.6129	2.8128		27	1	5	1.62963	1.11452		3.98327		13	loquat	24	1	9	4.91667	2.39414		25	1	6	2.32	1.77294		2.59667		13
	14	raspberry	27	1	9	4	2.49615		27	1	9	2.14815	2.01349		1.85185		14	raspberry	24	1	9	6.45833	2.91889		28	1	6	2.07143	1.60851		4.3869		14	raspberry	23	1	9	4.3913	2.40717		23	1	9	2.65217	2.18692		1.73913		14
	15	cantaloupe	26	1	9	3.53846	2.42043		24	1	7	2.125	1.75233		1.41346		15	cantaloupe	27	1	9	5.48148	2.92694		25	1	5	1.76	1.33167		3.72148		15	cantaloupe	24	1	9	4.70833	2.33087		23	1	7	2.73913	2.02748		1.9692		15
	16	avocado	28	1	9	4.03571	2.57455		27	1	6	1.85185	1.56165		2.18386		16	avocado	27	1	9	6	2.97425		31	1	9	2.16129	2.0182		3.83871		16	avocado	25	1	9	4.92	2.64449		24	1	8	2.375	1.76469		2.545		16
	17	grapes	26	1	9	4.19231	2.80027		25	1	7	2.04	1.7673		2.15231		17	grapes	26	1	9	5.92308	2.93834		24	1	5	1.79167	1.17877		4.13141		17	grapes	23	1	9	4.82609	2.18782		23	1	8	2.73913	2.09366		2.08696		17
	18	lemon	25	1	8	3.6	2.14087		28	1	7	2.25	1.91727		1.35		18	lemon	23	1	9	6.13043	3.1087		30	1	5	1.66667	1.09334		4.46377		18	lemon	23	1	9	4.43478	2.35152		25	1	5	2.6	1.60728		1.83478		18
	19	passion fruit	27	1	9	4.2963	2.65757		28	1	9	2.25	1.99304		2.0463		19	passion fruit	29	1	9	6.27586	2.93862		27	1	6	1.81481	1.38778		4.46105		19	passion fruit	21	1	9	5.33333	2.43584		23	1	9	2.95652	2.45835		2.37681		19
	20	mango	26	1	9	4.30769	2.78236		28	1	8	2.21429	1.89262		2.09341		20	mango	25	1	9	6.24	3.00389		30	1	9	2.1	1.7685		4.14		20	mango	25	1	9	4.52	2.29347		24	1	6	2.625	1.61009		1.895		20
	21	peach	27	1	9	4	2.64575		27	1	9	2.03704	1.95097		1.96296		21	peach	29	1	9	5.86207	2.97278		26	1	5	1.57692	1.13747		4.28515		21	peach	21	1	9	4.95238	2.45919		24	1	9	2.5	2.10589		2.45238		21
	22	spoon	26	1	9	4.15385	2.47697		25	1	6	2.52	1.89561		1.63385		22	spoon	25	1	9	6.24	3.04521		29	1	7	2	1.64751		4.24		22	spoon	24	1	9	4.91667	2.73332		25	1	5	2.28	1.59478		2.63667		22
	23	salad tongs	26	1	8	3.65385	2.22607		25	1	7	2.08	1.73013		1.57385		23	salad tongs	30	1	9	5.43333	2.7753		25	1	5	1.8	1.1547		3.63333		23	salad tongs	25	1	9	5.08	2.11975		25	1	9	3.32	2.39305		1.76		23
	24	peeler	27	1	9	4.25926	2.59574		27	1	9	2.66667	2.32048		1.59259		24	peeler	25	1	9	5.96	2.92233		30	1	9	2.73333	2.11617		3.22667		24	peeler	26	1	9	4.92308	2.44823		22	1	6	2.59091	1.53248		2.33217		24
	25	tea cup	28	1	9	3.85714	2.53442		27	1	7	1.92593	1.70803		1.93122		25	tea cup	31	1	9	5.3871	2.76499		25	1	8	2	1.65831		3.3871		25	tea cup	22	1	9	4.68182	2.41792		26	1	9	3.07692	2.07698		1.6049		25
	26	colander	26	1	9	3.76923	2.38843		27	1	9	2.03704	1.99		1.73219		26	colander	25	1	9	5.88	2.99054		28	1	7	2.28571	1.67458		3.59429		26	colander	25	1	9	4.4	2.51661		23	1	5	2.04348	1.26053		2.35652		26
	27	tupperware	26	1	9	4.03846	2.72001		26	1	9	2.5	2.51794		1.53846		27	tupperware	31	1	9	5.48387	3.00966		25	1	5	1.64	1.07548		3.84387		27	tupperware	25	1	8	5	1.93649		22	1	6	2.81818	1.86793		2.18182		27
	28	saltshaker	27	1	9	4.44444	2.51661		25	1	6	2.16	1.81842		2.28444		28	saltshaker	25	1	9	5.96	2.87924		29	1	9	2.37931	1.91635		3.58069		28	saltshaker	24	1	9	5	2.57074		23	1	5	2.3913	1.49967		2.6087		28
	29	bundt pan	25	1	8	3.92	2.28983		28	1	9	2.07143	2.0354		1.84857		29	bundt pan	29	1	9	5.62069	2.93274		26	1	5	1.61538	1.0612		4.00531		29	bundt pan	24	1	9	4.79167	2.46681		23	1	7	2.82609	2.0372		1.96558		29
	30	grater	26	1	9	3.84615	2.58754		27	1	7	2.62963	1.98355		1.21652		30	grater	27	1	9	6.37037	2.96321		27	1	8	3	2.0381		3.37037		30	grater	24	1	9	4.875	2.40131		23	1	6	2.65217	1.69515		2.22283		30
	31	white out	27	1	9	4.07407	2.55593		28	1	9	2.35714	2.29677		1.71693		31	white out	28	1	9	5.57143	2.80777		24	1	5	1.91667	1.34864		3.65476		31	white out	23	1	7	4.6087	1.92446		23	1	6	2.82609	1.92241		1.78261		31
	32	tape	27	1	9	4.22222	2.62141		25	1	7	2.44	2.04287		1.78222		32	tape	25	1	9	6.04	2.97881		29	1	9	2.34483	1.93235		3.69517		32	tape	22	1	9	5.04545	2.60909		23	1	6	2.47826	1.67521		2.56719		32
	33	pen	25	1	9	4.08	2.5318		26	1	7	1.57692	1.39063		2.50308		33	pen	29	1	9	5.68966	2.55096		27	1	5	1.7037	1.26536		3.98595		33	pen	24	1	8	4.20833	2.04257		23	1	9	3.04348	2.40224		1.16486		33
	34	set-square	27	1	9	4.18519	2.45007		26	1	6	1.92308	1.59808		2.26211		34	set-square	26	1	9	5.61538	2.8011		29	1	9	2.41379	2.14671		3.20159		34	set-square	25	1	9	5.08	2.72213		25	1	7	2.72	1.86011		2.36		34
	35	hole punch	27	1	9	3.92593	2.14702		28	1	7	1.85714	1.4836		2.06878		35	hole punch	29	1	9	5.03448	2.78366		25	1	5	1.84	1.24766		3.19448		35	hole punch	23	1	9	4.6087	2.21029		26	1	9	3.38462	2.06062		1.22408		35
	36	pencil sharpener	26	1	9	3.88462	2.37195		26	1	9	2.46154	2.26682		1.42308		36	pencil sharpener	26	1	9	6.38462	2.95401		28	1	5	2.17857	1.44154		4.20604		36	pencil sharpener	24	1	9	4.91667	2.70131		25	1	6	2.16	1.54596		2.75667		36
	37	compass	23	1	8	4.08696	2.59217		27	1	8	2.2963	2.09054		1.79066		37	compass	27	1	9	5.59259	2.79091		25	1	7	1.96	1.61967		3.63259		37	compass	23	1	9	4.95652	2.28589		23	1	9	3.73913	2.61495		1.21739		37
	38	pencil case	25	1	9	4.04	2.33595		26	1	7	2.11538	1.77374		1.92462		38	pencil case	24	1	9	5.625	2.84089		29	1	7	2.03448	1.65794		3.59052		38	pencil case	26	1	9	4.65385	2.51304		22	1	7	2.81818	2.01509		1.83566		38
	39	calculator	26	1	9	4.61538	2.78678		27	1	8	1.96296	1.698		2.65242		39	calculator	29	1	9	5.44828	2.64016		25	1	5	1.8	1.25831		3.64828		39	calculator	24	1	8	4.66667	2.27781		25	1	9	3.36	2.23383		1.30667		39
	40	highlighter	25	1	8	3.84	2.49466		26	1	7	2.30769	2.14978		1.53231		40	highlighter	25	1	9	5.48	2.88848		28	1	9	2.14286	1.88		3.33714		40	highlighter	25	1	9	4.36	2.48126		23	1	9	2.78261	2.08799		1.57739		40
	41	flash drive	27	1	9	4.59259	2.57591		26	1	7	2.07692	1.76461		2.51567		41	flash drive	29	1	9	5.44828	2.75922		26	1	5	1.61538	1.0612		3.83289		41	flash drive	23	1	8	4.6087	2.03914		24	1	9	2.91667	2.12473		1.69203		41
	42	legos	27	1	9	4.51852	2.65113		28	1	8	2.35714	2.18097		2.16138		42	legos	26	1	9	6.19231	2.88471		29	1	9	2.31034	2.07198		3.88196		42	legos	24	1	9	5.16667	2.49637		25	1	8	2.8	2.10159		2.36667		42
	43	marbles	25	1	9	4.76	2.71232		26	1	7	1.69231	1.40767		3.06769		43	marbles	28	1	9	5.25	2.82351		25	1	5	1.72	1.17331		3.53		43	marbles	22	1	9	4.77273	2.3489		24	1	7	3.20833	2.1865		1.56439		43
	44	jump rope	26	1	9	3.61538	2.45075		24	1	9	2.20833	2.08471		1.40705		44	jump rope	22	1	9	5.45455	3.03515		30	1	9	2.83333	2.3501		2.62121		44	jump rope	26	1	9	5.34615	2.31417		24	1	7	2.66667	1.6854		2.67949		44
	45	rubber duck	27	1	9	3.77778	2.25889		27	1	7	1.48148	1.22067		2.2963		45	rubber duck	29	1	9	5.55172	2.83582		24	1	5	1.83333	1.20386		3.71839		45	rubber duck	25	1	9	5.04	2.35372		24	1	7	2.5	2		2.54		45
	46	toy plane	25	1	9	4.4	2.54951		27	1	8	2.22222	2.10006		2.17778		46	toy plane	25	1	9	5.84	2.95353		30	1	9	2.2	2.05779		3.64		46	toy plane	25	1	9	4.92	2.5482		23	1	6	2.69565	1.8934		2.22435		46
	47	cards	26	1	9	4.38462	2.65446		27	1	7	1.77778	1.52753		2.60684		47	cards	29	1	9	5.41379	2.9823		26	1	5	2	1.29615		3.41379		47	cards	24	1	9	5.04167	2.49311		25	1	8	3.24	2.0672		1.80167		47
	48	baby doll	23	1	7	4.47826	2.15047		27	1	9	2.22222	2.29269		2.25604		48	baby doll	24	1	9	5.58333	3.20213		30	1	7	2.16667	1.72374		3.41667		48	baby doll	24	1	9	5.79167	2.66995		23	1	8	3	1.83402		2.79167		48
	49	paddles	25	1	9	4.4	2.85774		26	1	6	1.76923	1.42289		2.63077		49	paddles	29	1	9	5.41379	2.54274		26	1	5	1.69231	1.15825		3.72149		49	paddles	24	1	9	4.83333	2.25864		23	1	8	3.3913	2.25104		1.44203		49
	50	water gun	28	1	9	4.28571	2.78697		28	1	7	2.5	1.91485		1.78571		50	water gun	23	1	9	5.47826	3.10234		28	1	9	2.85714	2.15534		2.62112		50	water gun	26	1	9	4.88462	2.53499		24	1	7	3.08333	1.95419		1.80128		50
	51	ball	26	1	9	4.15385	2.47697		27	1	7	1.92593	1.59147		2.22792		51	ball	27	1	9	5.25926	2.94295		26	1	5	1.5	1.06771		3.75926		51	ball	24	1	9	4.66667	2.31567		24	1	6	3.125	1.80127		1.54167		51
	52	tambourine	28	1	9	4.28571	2.73329		28	1	9	2.39286	2.0788		1.89286		52	tambourine	25	1	9	5.8	3.06866		29	1	9	2.17241	2.08856		3.62759		52	tambourine	24	1	9	5.04167	2.38618		24	1	9	2.70833	2.34945		2.33333		52
	53	makeup	24	1	9	4.08333	2.66893		26	1	9	2.03846	2.00959		2.04487		53	makeup	28	1	9	5.28571	2.73329		24	1	4	1.70833	0.954585		3.57738		53	makeup	24	1	9	4.625	2.16318		24	1	8	3.33333	2.35292		1.29167		53
	54	gloves	26	1	9	4.34615	2.74142		28	1	9	2.21429	2.04318		2.13187		54	gloves	26	1	9	6.23077	3.08944		28	1	9	2.5	2.26895		3.73077		54	gloves	25	1	9	5.16	2.71846		23	1	5	2.17391	1.40299		2.98609		54
	55	sunglasses	23	1	9	4.65217	2.60434		26	1	7	2.11538	1.72805		2.53679		55	sunglasses	26	1	9	5.38462	2.72876		25	1	9	2.04	1.83666		3.34462		55	sunglasses	23	1	9	4.69565	1.94082		25	1	8	2.84	1.95107		1.85565		55
	56	bracelet	27	1	9	4.22222	2.45472		25	1	9	2.36	2.27083		1.86222		56	bracelet	25	1	9	5.72	2.85073		27	1	7	2.22222	1.88788		3.49778		56	bracelet	20	1	9	4.75	2.59301		25	1	7	2.72	1.79165		2.03		56
	57	hair ties	27	1	9	4.14815	2.49158		26	1	7	1.84615	1.51505		2.30199		57	hair ties	30	1	9	5.63333	2.61934		25	1	5	1.76	1.16476		3.87333		57	hair ties	26	1	9	5.03846	2.35764		23	1	9	3.30435	2.40142		1.73411		57
	58	earrings	27	1	9	4.18519	2.86943		29	1	9	2.24138	2.06424		1.94381		58	earrings	25	1	9	5.92	3.05396		29	1	5	2	1.41421		3.92		58	earrings	24	1	9	4.875	2.4902		24	1	5	2.45833	1.35066		2.41667		58
	59	bow	25	1	9	4.12	2.61916		28	1	9	1.92857	1.94229		2.19143		59	bow	31	1	9	5.58065	2.97517		24	1	5	1.66667	1.16718		3.91398		59	bow	24	1	9	5.04167	2.09511		25	1	7	2.8	2.10159		2.24167		59
	60	tiara	27	1	9	4.18519	2.52734		26	1	9	2.03846	2.21776		2.14672		60	tiara	25	1	9	5.84	3.02324		30	1	7	2	1.48556		3.84		60	tiara	23	1	9	4.86957	2.36075		23	1	7	2.47826	1.87979		2.3913		60
	61	nail polish	27	1	9	4.11111	2.66506		27	1	7	1.77778	1.42325		2.33333		61	nail polish	28	1	9	5.32143	2.94459		24	1	5	1.79167	1.10253		3.52976		61	nail polish	24	1	8	4.45833	2.16653		23	1	9	3.26087	2.41618		1.19746		61
	62	necklace	26	1	9	4.26923	2.61622		27	1	9	2.14815	2.05134		2.12108		62	necklace	25	1	9	5.96	2.92233		29	1	7	2	1.66905		3.96		62	necklace	23	1	9	5.04348	2.60207		23	1	9	2.91304	2.19323		2.13043		62
	63	hair clip	28	1	9	4.5	2.87389		25	1	7	1.96	1.67033		2.54		63	hair clip	31	1	9	5.64516	2.79939		27	1	5	1.59259	1.08342		4.05257		63	hair clip	24	1	9	5.16667	2.33437		24	1	7	3.375	2.08123		1.79167		63
	64	zucchini	30	1	9	5.56667	2.63509		26	1	5	2.34615	1.52164		3.22051		64	zucchini	22	1	9	4.68182	3.13788		25	1	5	1.96	1.56738		2.72182		64	zucchini	23	1	9	4.73913	2.07183		23	1	6	1.65217	1.30065		3.08696		64
	65	eggplant	25	1	8	4.44	2.43379		29	1	6	2.03448	1.72135		2.40552		65	eggplant	26	1	9	5.42308	3.32473		23	1	7	2.04348	1.69164		3.3796		65	eggplant	25	1	9	3.8	2.36291		24	1	6	2.75	1.67462		1.05		65
	66	parsley	30	1	9	5.6	2.5677		24	1	6	2.375	1.71471		3.225		66	parsley	23	1	9	4.82609	3.25649		26	1	8	1.88462	1.72805		2.94147		66	parsley	23	1	9	4.86957	2.20133		23	1	6	2.08696	1.67639		2.78261		66
	67	cauliflower	23	1	9	4.69565	2.80316		28	1	6	2.21429	1.68561		2.48137		67	cauliflower	27	1	9	6.07407	3.11233		24	1	5	1.70833	1.0417		4.36574		67	cauliflower	24	1	9	4.04167	2.19642		24	1	7	3.04167	1.82921		1		67
	68	turnip	30	1	9	5.93333	2.37709		24	1	6	2	1.588		3.93333		68	turnip	24	1	9	4.58333	3.10563		25	1	5	1.88	1.50886		2.70333		68	turnip	23	1	9	4.95652	2.09931		25	1	9	2.48	2.2383		2.47652		68
	69	tomato	24	1	9	4.125	2.47268		29	1	8	2.03448	1.89892		2.09052		69	tomato	26	1	9	5.69231	3.18458		24	1	5	1.75	1.07339		3.94231		69	tomato	25	1	9	3.92	2.28983		23	1	7	2.86957	1.89027		1.05043		69
	70	mushrooms	29	1	9	5.65517	2.60872		25	1	5	2.04	1.48549		3.61517		70	mushrooms	23	1	9	4.78261	3.24677		27	1	9	2.22222	2.24179		2.56039		70	mushrooms	22	1	9	5.27273	2.0972		24	1	8	2.125	1.89536		3.14773		70
	71	corn	24	1	9	3.75	2.48911		29	1	9	2.37931	2.24267		1.37069		71	corn	27	1	9	5.74074	3.32349		23	1	6	2.13043	1.39167		3.61031		71	corn	23	1	9	3.91304	2.41045		24	1	6	2.95833	1.65448		0.95471		71
	72	broccoli	29	1	9	5.75862	2.73411		25	1	5	2.12	1.42361		3.63862		72	broccoli	25	1	9	4.92	3.23934		27	1	5	1.85185	1.48593		3.06815		72	broccoli	24	1	9	5.125	2.23242		23	1	7	2.21739	1.97614		2.90761		72
	73	pepper	25	1	9	4.08	2.43105		28	1	6	2.03571	1.71015		2.04429		73	pepper	28	1	9	5.67857	3.12758		22	1	6	2.04545	1.46311		3.63312		73	pepper	25	1	9	4.32	2.49533		22	1	7	2.86364	1.83343		1.45636		73
	74	orange	29	1	9	5.37931	2.63783		25	1	6	2.28	1.74452		3.09931		74	orange	23	1	9	4.56522	3.13087		25	1	4	1.6	1.08012		2.96522		74	orange	24	1	9	5	2.28416		23	1	7	2.17391	1.92241		2.82609		74
	75	pomegranate	24	1	9	4.125	2.54204		27	1	9	2.44444	2.1543		1.68056		75	pomegranate	27	1	9	5.51852	3.16678		23	1	5	1.6087	0.988071		3.90982		75	pomegranate	24	1	9	4.08333	2.33902		24	1	8	2.91667	1.90917		1.16667		75
	76	strawberries	29	1	9	5.34483	2.62237		25	1	8	2.08	1.73013		3.26483		76	strawberries	22	1	9	5.22727	3.33712		28	1	9	2.46429	2.4718		2.76299		76	strawberries	24	1	9	5.70833	2.17654		24	1	9	2.83333	2.37133		2.875		76
	77	pineapple	24	1	9	3.95833	2.66179		29	1	9	2.44828	2.18086		1.51006		77	pineapple	28	1	9	5.60714	3.09527		25	1	7	2.04	1.42829		3.56714		77	pineapple	24	1	9	3.66667	2.27781		24	1	9	3.25	2.30783		0.416667		77
	78	coconut	30	1	9	5.13333	2.44573		25	1	5	2.2	1.44338		2.93333		78	coconut	24	1	9	4.45833	2.82811		27	1	6	2.03704	1.62863		2.4213		78	coconut	25	1	8	4.44	1.58325		24	1	6	2.375	1.88386		2.065		78
	79	kiwi	26	1	9	4.34615	2.56035		30	1	8	2.16667	1.93129		2.17949		79	kiwi	27	1	9	5.88889	3.05505		22	1	7	1.77273	1.34277		4.11616		79	kiwi	26	1	9	4.69231	2.69472		23	1	8	3	1.93061		1.69231		79
	80	pear	30	1	9	6.16667	2.67921		24	1	5	2.04167	1.48848		4.125		80	pear	24	1	9	4.83333	3.04555		27	1	9	1.96296	1.82886		2.87037		80	pear	24	1	9	5	2.10589		24	1	6	2.08333	1.71735		2.91667		80
	81	papaya	24	1	9	4.20833	2.62064		29	1	5	1.7931	1.29227		2.41523		81	papaya	27	1	9	5.85185	3.27818		23	1	4	1.69565	0.926125		4.1562		81	papaya	26	1	9	4.11538	2.40544		25	1	9	3.28	2.28254		0.835385		81
	82	watermelon	28	1	9	5.71429	2.46242		24	1	7	2.66667	2.18028		3.04762		82	watermelon	21	1	9	4.66667	3.08761		27	1	6	2.14815	1.76948		2.51852		82	watermelon	23	1	9	5.04348	2.01084		25	1	8	2.36	2.27083		2.68348		82
	83	banana	24	1	9	4.04167	2.66179		28	1	8	1.96429	1.73167		2.07738		83	banana	26	1	9	5.30769	3.25907		23	1	6	2.08696	1.64905		3.22074		83	banana	25	1	9	4.08	2.5807		23	1	9	3.21739	2.04398		0.862609		83
	84	fork	26	1	9	6.26923	2.25491		24	1	5	2.45833	1.66757		3.8109		84	fork	22	1	9	4.90909	3.1909		25	1	6	2.08	1.63095		2.82909		84	fork	24	1	9	5.08333	2.08341		23	1	6	2.52174	1.97414		2.56159		84
	85	corkscrew	24	1	8	4.16667	2.64849		28	1	9	3.25	2.47394		0.916667		85	corkscrew	27	1	9	5.62963	2.91083		22	1	5	1.95455	1.2527		3.67508		85	corkscrew	25	1	9	4.52	2.4		24	1	7	3.58333	1.90917		0.936667		85
	86	knife	29	1	9	5.51724	2.50172		23	1	9	4.17391	2.44303		1.34333		86	knife	23	1	9	4.78261	3.11822		25	1	9	3	2.53311		1.78261		86	knife	24	1	9	5.375	2.03902		23	1	9	3.91304	2.3532		1.46196		86
	87	glass	24	1	9	4.5	2.37743		28	1	8	2.03571	1.97169		2.46429		87	glass	25	1	9	5.48	3.36799		23	1	5	1.6087	0.988071		3.8713		87	glass	24	1	9	4.16667	2.35292		23	1	8	2.65217	1.84905		1.51449		87
	88	funnel	29	1	9	5.31034	2.55096		25	1	8	2.4	1.89297		2.91034		88	funnel	24	1	9	4.75	3.12424		26	1	7	1.80769	1.57529		2.94231		88	funnel	24	1	9	4.79167	2.12601		25	1	5	1.88	1.33292		2.91167		88
	89	bowl	24	1	8	4.08333	2.44801		31	1	9	2.12903	2.07753		1.9543		89	bowl	26	1	9	5.23077	3.1408		24	1	7	1.91667	1.41165		3.3141		89	bowl	24	1	9	3.95833	2.25503		23	1	6	2.82609	1.74908		1.13225		89
	90	jar	29	1	9	5.65517	2.58119		25	1	9	2.56	2.12289		3.09517		90	jar	24	1	9	4.79167	2.90396		28	1	5	1.92857	1.33135		2.8631		90	jar	24	1	9	4.79167	2.02117		25	1	5	2.2	1.52753		2.59167		90
	91	saucer	26	1	8	3.84615	2.49307		29	1	9	2.48276	2.14843		1.3634		91	saucer	24	1	9	5.25	3.20665		24	1	7	1.95833	1.51741		3.29167		91	saucer	25	1	9	3.88	2.36854		24	1	8	2.95833	1.89918		0.921667		91
	92	juicer	29	1	9	5.2069	2.66431		25	1	6	2.28	1.64621		2.9269		92	juicer	24	1	9	5	3.09277		27	1	6	1.85185	1.35032		3.14815		92	juicer	24	1	9	4.58333	1.88626		26	1	8	2.5	2.06398		2.08333		92
	93	spatula	26	1	8	3.84615	2.36123		28	1	6	2.42857	1.83442		1.41758		93	spatula	27	1	9	5.66667	3.18651		24	1	6	1.70833	1.12208		3.95833		93	spatula	24	1	9	3.75	2.32659		25	1	7	3	1.77951		0.75		93
	94	white out tape	29	1	9	5.86207	2.37132		26	1	6	2.26923	1.61388		3.59284		94	white out tape	24	1	9	4.79167	2.96324		28	1	9	2.17857	1.9824		2.6131		94	white out tape	24	1	9	5.25	2.19188		25	1	5	1.76	1.3626		3.49		94
	95	glue	24	1	9	4.375	2.55058		30	1	5	1.8	1.24291		2.575		95	glue	28	1	9	5.46429	3.14445		23	1	5	1.95652	1.3307		3.50776		95	glue	26	1	9	4.23077	2.33765		23	1	5	2.78261	1.67757		1.44816		95
	96	pencil	29	1	9	5.62069	2.45552		24	1	6	2.45833	1.7932		3.16236		96	pencil	24	1	9	4.45833	3.07838		27	1	6	1.74074	1.25859		2.71759		96	pencil	25	1	9	4.92	1.84662		23	1	7	2.30435	1.9641		2.61565		96
	97	protractor	25	1	9	3.96	2.57358		30	1	5	2	1.57568		1.96		97	protractor	26	1	9	5.23077	3.06343		23	1	5	1.73913	0.963771		3.49164		97	protractor	20	1	9	3.9	2.5319		25	1	5	2.6	1.32288		1.3		97
	98	stapler	30	1	9	5.8	2.55154		25	1	6	2.64	1.75309		3.16		98	stapler	24	1	9	4.16667	2.85393		27	1	9	2.33333	2.30384		1.83333		98	stapler	24	1	9	5.125	2.32776		26	1	7	2.92308	2.15264		2.20192		98
	99	eraser	23	1	9	3.91304	2.52106		29	1	9	2.17241	2.15587		1.74063		99	eraser	27	1	9	5.2963	3.13559		25	1	7	1.84	1.31276		3.4563		99	eraser	26	1	9	4.15385	2.30985		24	1	6	2.625	1.55515		1.52885		99
	100	exacto knife	29	1	9	5.86207	2.43082		24	1	7	3.75	2.11105		2.11207		100	exacto knife	25	1	9	4.56	3.01496		27	1	9	2.55556	2.1183		2.00444		100	exacto knife	24	1	9	5.16667	1.99274		23	1	8	3.21739	2.25543		1.94928		100
	101	notebook	24	1	9	4.58333	2.70131		31	1	7	2.12903	1.89283		2.4543		101	notebook	25	1	9	5.84	3.14484		25	1	5	1.76	1.12842		4.08		101	notebook	23	1	9	4.13043	2.63377		24	1	8	2.83333	1.76109		1.2971		101
	102	scissors	29	1	9	5.51724	2.50172		24	1	7	3.33333	1.99274		2.18391		102	scissors	24	1	9	4.5	2.88926		27	1	9	2.25926	2.06793		2.24074		102	scissors	23	1	7	5	1.85864		25	1	7	3.08	2.11975		1.92		102
	103	ruler	24	1	9	4.33333	2.91423		29	1	4	1.65517	1.07822		2.67816		103	ruler	26	1	9	5	3.05941		25	1	5	1.8	1.1547		3.2		103	ruler	24	1	9	3.875	2.32776		23	1	5	2.69565	1.55021		1.17935		103
	104	balloons	29	1	9	5.58621	2.55675		25	1	7	2.48	2.0025		3.10621		104	balloons	24	1	9	4.66667	3.15769		27	1	9	2.33333	2.09395		2.33333		104	balloons	24	1	9	4.79167	1.99955		24	1	7	2.625	2.20301		2.16667		104
	105	puzzles	24	1	9	4.125	2.67537		29	1	9	2.2069	2.19381		1.9181		105	puzzles	28	1	9	5.28571	3.11338		21	1	7	1.95238	1.65759		3.33333		105	puzzles	24	1	9	4.45833	2.39527		24	1	6	2.875	1.70198		1.58333		105
	106	teddy bear	29	1	9	6	2.60494		23	1	5	1.47826	1.16266		4.52174		106	teddy bear	25	1	9	5	3.13581		28	1	8	1.89286	1.77094		3.10714		106	teddy bear	23	1	9	5.26087	2.2201		25	1	6	1.64	1.31909		3.62087		106
	107	whistle	26	1	8	4.03846	2.47355		28	1	9	2.75	2.23814		1.28846		107	whistle	27	1	9	5.44444	3.20256		24	1	6	2	1.41421		3.44444		107	whistle	23	1	9	3.65217	2.42353		24	1	9	3.54167	2.51913		0.110507		107
	108	toy motorcycle	29	1	9	5.34483	2.64947		26	1	5	2.30769	1.66779		3.03714		108	toy motorcycle	24	1	9	4.75	3.03959		27	1	5	1.85185	1.40613		2.89815		108	toy motorcycle	24	1	7	4.79167	1.91059		26	1	6	2.38462	1.94066		2.40705		108
	109	dice	23	1	9	4.47826	2.44707		28	1	7	2.25	1.97437		2.22826		109	dice	27	1	9	5.59259	3.0415		24	1	7	1.91667	1.55806		3.67593		109	dice	22	1	9	3.63636	2.25822		24	1	7	2.79167	1.84106		0.844697		109
	110	toy cell phone	26	1	9	5.76923	2.56605		25	1	7	2.76	1.92094		3.00923		110	toy cell phone	21	1	9	4.47619	3.05972		25	1	9	2.52	2.46847		1.95619		110	toy cell phone	23	1	9	5	2.11058		25	1	6	2.48	1.8735		2.52		110
	111	chess	24	1	9	3.95833	2.49311		28	1	9	2.53571	2.60316		1.42262		111	chess	27	1	9	4.81481	3.0639		23	1	5	2.13043	1.28997		2.68438		111	chess	25	1	9	3.88	2.20454		24	1	6	2.95833	1.68056		0.921667		111
	112	yo-yo	30	1	9	5.83333	2.46469		25	1	9	2.88	2.1276		2.95333		112	yo-yo	21	1	9	4.90476	3.14491		27	1	9	2.25926	2.36306		2.6455		112	yo-yo	22	1	8	4.81818	1.89326		23	1	6	2.13043	1.63219		2.68775		112
	113	toy car	24	1	9	4.125	2.60956		30	1	6	1.96667	1.71169		2.15833		113	toy car	27	1	9	5.33333	3.21056		22	1	5	1.77273	1.02036		3.56061		113	toy car	24	1	9	3.75	2.21163		24	1	7	2.95833	1.89918		0.791667		113
	114	top	26	1	9	5.61538	2.29916		26	1	6	2.11538	1.58308		3.5		114	top	25	1	9	4.76	3.0315		26	1	4	1.5	0.905539		3.26		114	top	24	1	9	5.125	2.23242		23	1	6	2.43478	1.77933		2.69022		114
	115	rubik's cube	26	1	8	4.23077	2.56605		28	1	9	2.35714	2.28058		1.87363		115	rubik's cube	28	1	9	5.32143	3.18624		24	1	7	2.70833	2.01039		2.6131		115	rubik's cube	24	1	9	4.04167	2.21613		23	1	9	3.52174	2.33296		0.519928		115
	116	fan	30	1	9	5.73333	2.47656		24	1	8	2.75	2.04833		2.98333		116	fan	22	1	9	4.59091	2.73703		24	1	6	1.75	1.32698		2.84091		116	fan	22	1	8	4.63636	2.1502		24	1	6	2.25	1.72576		2.38636		116
	117	scarf	25	1	9	5.16	2.88213		27	1	7	2.59259	2.0803		2.56741		117	scarf	26	1	9	5.5	3.02324		22	1	7	1.86364	1.4895		3.63636		117	scarf	24	1	9	4.375	2.374		23	1	6	2.78261	1.53613		1.59239		117
	118	mirror	28	1	9	5.96429	2.1685		26	1	9	2.57692	2.11987		3.38736		118	mirror	24	1	9	4.75	2.93776		27	1	8	2	1.64083		2.75		118	mirror	24	1	9	4.83333	2.14003		25	1	5	2.24	1.56205		2.59333		118
	119	watch	25	1	9	4.72	2.95127		27	1	9	2.07407	2.01773		2.64593		119	watch	26	1	9	5.42308	3.1518		23	1	6	1.91304	1.20276		3.51003		119	watch	24	1	9	4.20833	2.30272		24	1	9	3	2.14679		1.20833		119
	120	barrette	30	1	9	5.93333	2.31834		24	1	5	2.58333	1.63964		3.35		120	barrette	23	1	9	4.82609	2.93338		26	1	6	1.92308	1.32433		2.90301		120	barrette	24	1	8	4.75	2.28891		25	1	6	2.36	1.7767		2.39		120
	121	broach	26	1	9	3.80769	2.46608		29	1	6	2.06897	1.66757		1.73873		121	broach	25	1	9	5.28	3.06213		24	1	5	1.79167	1.06237		3.48833		121	broach	25	1	9	4	2.21736		23	1	5	2.69565	1.49042		1.30435		121
	122	coin purse	28	1	9	5.89286	2.69896		24	1	5	2.29167	1.45898		3.60119		122	coin purse	25	1	9	4.72	2.9229		27	1	7	2.03704	1.60484		2.68296		122	coin purse	24	1	9	5.04167	2.34945		26	1	6	2.38462	1.81278		2.65705		122
	123	key chain	25	1	9	5	2.78388		28	1	5	1.96429	1.55116		3.03571		123	key chain	26	1	9	5.5	2.92916		24	1	7	1.79167	1.35066		3.70833		123	key chain	22	1	9	4.45455	2.21955		24	1	6	2.70833	1.51741		1.74621		123
	124	ring	29	1	9	5.7931	2.41098		26	1	8	2.53846	1.81617		3.25464		124	ring	24	1	9	4.66667	2.8233		26	1	5	1.92308	1.4676		2.74359		124	ring	25	1	9	5.04	2.22636		23	1	7	2.52174	2.04205		2.51826		124
	125	lipstick	25	1	9	4.52	2.6		29	1	8	3.03448	2.0263		1.48552		125	lipstick	27	1	9	5.62963	2.98906		24	1	4	1.91667	1.1389		3.71296		125	lipstick	24	1	9	4.5	2.35907		25	1	7	3.08	1.82392		1.42		125
	126	belt	29	1	9	5.55172	2.57163		24	1	6	2.95833	1.70623		2.59339		126	belt	24	1	9	4.41667	2.76495		28	1	5	1.92857	1.41234		2.4881		126	belt	22	1	8	4.54545	2.06391		24	1	7	2.54167	1.86452		2.00379		126
[truncated: 25 more columns]

## Sheet: DISGUST
DISGUST
How disgusted this picture make you feel? Scale: 1 - Not at all disgusted, 9 – Very disgusted Scale: 1 - Not at all disgusted, 9 – Very disgusted How disgusted this picture make you feel? Scale: 1 - Not at all disgusted, 9 – Very disgusted
	NON-DISEASE CONTEXT																DISEASE CONTEXT																NO CONTEXT																NO CONTEXT
			Chocolate Condition					vs.	Clean Condition										Chocolate Condition					vs.	Clean Condition										Chocolate Condition					vs.	Clean Condition
	Nb picture	Object	N	Min	Max	Mean	SD		N	Min	Max	Mean	SD		Dif		Nb picture	Object	N	Min	Max	Mean	SD		N	Min	Max	Mean	SD		Dif		Nb picture	Object	N	Min	Max	Mean	SD		N	Min	Max	Mean	SD		Dif		Nb picture
	1	cucumber	26	1	9	4.46154	2.80329		27	1	5	1.51852	1.05139		2.94302		1	cucumber	29	1	9	6.27586	3.03429		24	1	5	1.25	0.84699		5.02586		1	cucumber	23	1	9	4.95652	2.82003		26	1	9	2.23077	2.47075		2.72575		1
	2	squash	26	1	9	4.57692	2.78816		25	1	2	1.2	0.408248		3.37692		2	squash	24	1	9	6.5	3.10679		27	1	5	1.40741	1.00992		5.09259		2	squash	24	1	9	4.75	2.81687		23	1	5	1.43478	1.07982		3.31522		2
	3	spinach	27	1	9	4.33333	2.74563		27	1	9	1.62963	1.59683		2.7037		3	spinach	29	1	9	6.34483	3.03875		25	1	2	1.08	0.276887		5.26483		3	spinach	25	1	9	4.68	2.74955		25	1	7	1.88	1.9		2.8		3
	4	cabbage	28	1	9	4.60714	2.84591		26	1	2	1.07692	0.271746		3.53022		4	cabbage	25	1	9	6.32	3.06485		30	1	5	1.4	0.968468		4.92		4	cabbage	24	1	9	4.75	2.75444		24	1	5	1.33333	0.963087		3.41667		4
	5	beet	26	1	9	4.80769	2.77156		26	1	4	1.53846	0.989172		3.26923		5	beet	27	1	9	6.37037	3.1519		26	1	2	1.11538	0.325813		5.25499		5	beet	25	1	9	5.32	2.93995		22	1	7	2.13636	1.959		3.18364		5
	6	onion	27	1	9	4.62963	3.04009		26	1	5	1.46154	1.20767		3.16809		6	onion	27	1	9	6.59259	3.17756		28	1	5	1.32143	0.818923		5.27116		6	onion	24	1	9	4.41667	2.90302		25	1	4	1.44	0.820569		2.97667		6
	7	garlic	28	1	9	4.78571	2.60138		28	1	5	1.42857	0.878912		3.35714		7	garlic	28	1	9	5.89286	3.14277		26	1	2	1.03846	0.196116		4.8544		7	garlic	25	1	9	5.2	2.75379		26	1	9	2.26923	2.14584		2.93077		7
	8	lettuce	27	1	9	4.88889	3.04243		28	1	5	1.35714	0.95119		3.53175		8	lettuce	25	1	9	6.64	3.10752		29	1	8	1.72414	1.81061		4.91586		8	lettuce	25	1	9	4.84	3.02324		23	1	9	1.52174	1.72862		3.31826		8
	9	carrot	27	1	9	4.59259	2.93859		24	1	6	1.54167	1.21509		3.05093		9	carrot	30	1	9	6.3	3.17479		26	1	2	1.03846	0.196116		5.26154		9	carrot	23	1	9	5.30435	2.75408		24	1	9	1.83333	1.85722		3.47101		9
	10	lima beans	28	1	9	4.5	3.23751		26	1	2	1.07692	0.271746		3.42308		10	lima beans	25	1	9	6.56	2.8589		28	1	9	1.71429	1.76083		4.84571		10	lima beans	23	1	9	4	2.7136		24	1	4	1.29167	0.750604		2.70833		10
	11	chayote	27	1	9	4.18519	2.92255		26	1	5	1.38462	0.852147		2.80057		11	chayote	28	1	9	6.14286	2.97787		25	1	5	1.32	0.988264		4.82286		11	chayote	23	1	9	5	2.892		24	1	9	2.29167	2.19642		2.70833		11
	12	apple	25	1	9	4.52	2.93144		26	1	3	1.19231	0.491466		3.32769		12	apple	26	1	9	6.46154	3.10136		30	1	8	1.73333	1.81817		4.72821		12	apple	25	1	9	4.64	3.03974		24	1	4	1.20833	0.72106		3.43167		12
	13	loquat	26	1	9	4.19231	2.95323		25	1	4	1.48	0.822598		2.71231		13	loquat	31	1	9	6.3871	3.11638		27	1	2	1.07407	0.26688		5.31302		13	loquat	24	1	9	5.25	2.77018		25	1	7	1.64	1.57797		3.61		13
	14	raspberry	27	1	9	4.59259	3.10408		27	1	5	1.40741	1.08342		3.18519		14	raspberry	24	1	9	6.75	3.01085		28	1	7	1.46429	1.29048		5.28571		14	raspberry	23	1	9	4.47826	2.77766		24	1	3	1.20833	0.58823		3.26993		14
	15	cantaloupe	26	1	9	3.73077	2.72114		24	1	8	1.54167	1.47381		2.1891		15	cantaloupe	27	1	9	6.18519	3.16273		25	1	2	1.08	0.276887		5.10519		15	cantaloupe	24	1	9	4.625	2.73166		24	1	7	1.875	1.96297		2.75		15
	16	avocado	28	1	9	4.10714	2.87182		27	1	5	1.40741	1.08342		2.69974		16	avocado	27	1	9	6	3.40814		31	1	7	1.74194	1.69249		4.25806		16	avocado	24	1	9	4.54167	2.96324		24	1	5	1.33333	1.00722		3.20833		16
	17	grapes	26	1	9	4.84615	3.09441		26	1	5	1.38462	0.897861		3.46154		17	grapes	26	1	9	6.73077	2.98741		24	1	3	1.20833	0.508977		5.52244		17	grapes	23	1	9	5.34783	2.75695		23	1	7	1.78261	1.85758		3.56522		17
	18	lemon	25	1	9	3.56	2.59936		28	1	9	1.57143	1.73052		1.98857		18	lemon	22	1	9	6.5	3.17355		30	1	5	1.26667	0.827682		5.23333		18	lemon	23	1	9	4.26087	2.70046		25	1	9	1.8	1.84842		2.46087		18
	19	passion fruit	27	1	9	4.74074	2.86346		28	1	9	1.82143	1.67892		2.91931		19	passion fruit	29	1	9	7.10345	2.66384		27	1	6	1.2963	0.992852		5.80715		19	passion fruit	21	1	9	5.90476	2.50808		23	1	9	2.21739	2.43005		3.68737		19
	20	mango	26	1	9	4.23077	2.77572		28	1	2	1.14286	0.356348		3.08791		20	mango	25	1	9	6.48	3.21611		30	1	8	1.5	1.54808		4.98		20	mango	25	1	9	4.48	2.69444		24	1	6	1.41667	1.1389		3.06333		20
	21	peach	27	1	9	4.37037	2.87092		27	1	5	1.33333	0.83205		3.03704		21	peach	29	1	9	6.58621	3.22399		25	1	9	1.36	1.60416		5.22621		21	peach	23	1	9	5.65217	2.83819		24	1	9	1.75	2.04833		3.90217		21
	22	spoon	26	1	9	4.38462	2.65446		25	1	5	1.6	1.19024		2.78462		22	spoon	25	1	9	6.68	3.18486		29	1	7	1.44828	1.1828		5.23172		22	spoon	24	1	9	4.79167	3.13437		25	1	5	1.36	0.907377		3.43167		22
	23	salad tongs	26	1	9	4.30769	2.63468		25	1	4	1.52	0.822598		2.78769		23	salad tongs	30	1	9	6.23333	2.97905		25	1	6	1.48	1.26227		4.75333		23	salad tongs	25	1	9	5.12	2.55473		25	1	9	2.6	2.59808		2.52		23
	24	peeler	27	1	9	4.22222	2.80567		27	1	9	1.85185	1.87501		2.37037		24	peeler	24	1	9	6.29167	3.11349		30	1	9	1.73333	1.72073		4.55833		24	peeler	26	1	9	4.80769	3.00692		22	1	5	1.40909	1.00755		3.3986		24
	25	tea cup	28	1	9	4.46429	2.6455		27	1	6	1.55556	1.25064		2.90873		25	tea cup	31	1	9	6.12903	3.06313		26	1	9	1.57692	1.74753		4.55211		25	tea cup	22	1	9	4.5	2.8073		26	1	9	1.88462	1.9458		2.61538		25
	26	colander	26	1	9	4.34615	2.68242		27	1	5	1.33333	0.877058		3.01282		26	colander	25	1	9	6.28	3.14272		29	1	7	1.62069	1.42463		4.65931		26	colander	25	1	9	4.48	2.97377		23	1	3	1.21739	0.518435		3.26261		26
	27	tupperware	26	1	9	4.65385	2.82761		26	1	9	1.84615	1.84808		2.80769		27	tupperware	31	1	9	6.22581	3.04094		25	1	9	1.36	1.60416		4.86581		27	tupperware	25	1	9	5.16	2.83843		22	1	7	1.40909	1.33306		3.75091		27
	28	saltshaker	27	1	9	4.48148	2.75081		25	1	2	1.04	0.2		3.44148		28	saltshaker	25	1	9	6.16	3.14484		29	1	6	1.44828	1.12078		4.71172		28	saltshaker	24	1	9	4.95833	2.80495		24	1	3	1.20833	0.508977		3.75		28
	29	bundt pan	25	1	8	3.8	2.41523		28	1	9	1.60714	1.68521		2.19286		29	bundt pan	29	1	9	6.24138	3.08979		26	1	7	1.42308	1.39063		4.8183		29	bundt pan	24	1	9	4.54167	2.96324		23	1	7	1.69565	1.74342		2.84601		29
	30	grater	26	1	9	4.34615	2.65243		27	1	5	1.18519	0.786278		3.16097		30	grater	27	1	9	6.74074	3.05831		27	1	8	1.96296	1.80771		4.77778		30	grater	24	1	9	4.875	2.69157		23	1	9	1.73913	1.81452		3.13587		30
	31	white out	27	1	9	4.51852	2.75081		28	1	9	2.03571	2.18551		2.4828		31	white out	28	1	9	6.35714	2.73813		24	1	3	1.125	0.448427		5.23214		31	white out	24	1	9	4.5	2.81301		23	1	7	1.82609	1.69631		2.67391		31
	32	tape	27	1	9	5.14815	2.79703		25	1	8	1.64	1.75309		3.50815		32	tape	25	1	9	6.04	3.14219		29	1	5	1.44828	0.869573		4.59172		32	tape	22	1	9	4.81818	2.87247		24	1	3	1.29167	0.690253		3.52652		32
	33	pen	25	1	9	4.4	2.76887		26	1	2	1.07692	0.271746		3.32308		33	pen	29	1	9	6.58621	2.75833		27	1	2	1.03704	0.19245		5.54917		33	pen	24	1	9	4.625	2.58444		23	1	9	1.82609	2.22899		2.79891		33
	34	set-square	27	1	9	4.33333	2.8148		26	1	2	1.07692	0.271746		3.25641		34	set-square	26	1	9	5.96154	2.87723		29	1	5	1.31034	0.849514		4.65119		34	set-square	25	1	9	5	2.79881		25	1	2	1.12	0.331662		3.88		34
	35	hole punch	27	1	9	4.2963	2.30075		28	1	5	1.35714	0.82616		2.93915		35	hole punch	29	1	9	5.58621	3.04158		24	1	3	1.20833	0.508977		4.37787		35	hole punch	23	1	9	4.6087	2.67546		26	1	7	1.73077	1.73338		2.87793		35
	36	pencil sharpener	26	1	9	4.23077	2.6124		26	1	5	1.34615	1.09334		2.88462		36	pencil sharpener	25	1	9	6.76	3.01773		29	1	5	1.48276	1.08958		5.27724		36	pencil sharpener	24	1	9	4.45833	2.99244		25	1	5	1.44	1.12101		3.01833		36
	37	compass	23	1	9	4	2.44949		27	1	8	1.7037	1.65981		2.2963		37	compass	27	1	9	6.18519	2.85599		25	1	2	1.04	0.2		5.14519		37	compass	24	1	9	5.33333	2.68112		24	1	9	1.70833	1.92194		3.625		37
	38	pencil case	25	1	9	4.44	2.63122		27	1	5	1.48148	1.22067		2.95852		38	pencil case	24	1	9	5.875	3.15281		29	1	5	1.31034	0.806379		4.56466		38	pencil case	25	1	9	4.44	2.95917		22	1	5	1.27273	0.882735		3.16727		38
	39	calculator	26	1	9	4.69231	2.75346		27	1	5	1.33333	0.877058		3.35897		39	calculator	29	1	9	6.37931	2.93274		25	1	9	1.44	1.60935		4.93931		39	calculator	24	1	9	4.75	2.55802		25	1	9	1.72	2.0108		3.03		39
	40	highlighter	25	1	9	4.4	2.58199		26	1	3	1.15385	0.464095		3.24615		40	highlighter	25	1	9	6	2.94392		28	1	6	1.35714	1.02611		4.64286		40	highlighter	25	1	9	4.4	2.97209		23	1	3	1.13043	0.457697		3.26957		40
	41	flash drive	27	1	9	4.96296	2.91523		26	1	5	1.34615	0.845804		3.61681		41	flash drive	29	1	9	6.03448	3.0176		25	1	5	1.2	0.816497		4.83448		41	flash drive	23	1	9	4.91304	2.60965		24	1	7	1.5	1.38313		3.41304		41
	42	legos	27	1	9	4.62963	2.73367		28	1	5	1.25	0.844371		3.37963		42	legos	25	1	9	6.32	3.06485		29	1	2	1.10345	0.309934		5.21655		42	legos	23	1	9	4.91304	2.74546		25	1	5	1.24	0.830662		3.67304		42
	43	marbles	25	1	9	4.24	2.89079		26	1	3	1.19231	0.491466		3.04769		43	marbles	29	1	9	6.13793	3.03226		25	1	2	1.12	0.331662		5.01793		43	marbles	22	1	9	5.18182	2.68393		24	1	7	1.625	1.52693		3.55682		43
	44	jump rope	26	1	9	4.46154	2.94253		25	1	5	1.28	0.842615		3.18154		44	jump rope	23	1	9	5.86957	3.12329		30	1	5	1.43333	1.0063		4.43623		44	jump rope	26	1	9	5	2.89828		25	1	5	1.4	0.957427		3.6		44
	45	rubber duck	27	1	9	3.92593	2.47955		27	1	3	1.14815	0.456045		2.77778		45	rubber duck	29	1	9	5.93103	3.1615		24	1	2	1.04167	0.204124		4.88937		45	rubber duck	25	1	9	4.64	2.65957		25	1	7	1.52	1.44684		3.12		45
	46	toy plane	27	1	9	4.77778	2.99144		27	1	2	1.11111	0.320256		3.66667		46	toy plane	25	1	9	6.24	3.05887		30	1	4	1.4	0.770132		4.84		46	toy plane	25	1	9	4.6	2.95804		23	1	5	1.34783	1.0273		3.25217		46
	47	cards	26	1	9	4.38462	2.89934		27	1	9	1.55556	1.69464		2.82906		47	cards	29	1	9	6.17241	3.129		26	1	5	1.34615	0.93562		4.82626		47	cards	25	1	9	4.84	2.73374		25	1	8	1.72	1.83757		3.12		47
	48	baby doll	23	1	9	4.3913	2.77553		27	1	2	1.03704	0.19245		3.35427		48	baby doll	25	1	9	6.2	3.24037		30	1	6	1.3	0.952311		4.9		48	baby doll	24	1	9	4.875	2.98274		23	1	7	1.3913	1.2699		3.4837		48
	49	paddles	25	1	9	4.2	2.84312		26	1	5	1.30769	0.837579		2.89231		49	paddles	30	1	9	6.16667	3.02955		26	1	2	1.07692	0.271746		5.08974		49	paddles	24	1	9	4.75	2.382		23	1	7	1.47826	1.3774		3.27174		49
	50	water gun	28	1	9	4.78571	3.11932		28	1	8	1.42857	1.37244		3.35714		50	water gun	23	1	9	5.95652	3.08189		28	1	6	1.89286	1.54774		4.06366		50	water gun	26	1	9	4.76923	2.81862		24	1	5	1.70833	1.42887		3.0609		50
	51	ball	26	1	9	4.53846	2.70157		26	1	9	2.19231	2.3836		2.34615		51	ball	27	1	9	5.2963	3.32606		26	1	9	1.34615	1.57334		3.95014		51	ball	24	1	9	4.79167	2.58725		24	1	7	1.58333	1.38051		3.20833		51
	52	tambourine	28	1	9	4.82143	2.96964		28	1	3	1.10714	0.41627		3.71429		52	tambourine	25	1	9	6.16	3.10483		29	1	5	1.31034	0.849514		4.84966		52	tambourine	24	1	9	5.04167	2.78941		24	1	5	1.16667	0.816497		3.875		52
	53	makeup	24	1	9	4.91667	2.76495		26	1	9	1.53846	1.58065		3.37821		53	makeup	28	1	9	5.67857	3.1038		25	1	8	1.36	1.41067		4.31857		53	makeup	24	1	9	4.58333	2.73332		24	1	7	1.875	1.82525		2.70833		53
	54	gloves	26	1	9	4.65385	2.88364		28	1	5	1.32143	1.05597		3.33242		54	gloves	26	1	9	6.42308	3.04858		29	1	7	1.37931	1.17758		5.04377		54	gloves	25	1	9	5.36	3.09408		23	1	5	1.56522	1.07982		3.79478		54
	55	sunglasses	22	1	9	4.27273	2.60369		27	1	8	1.55556	1.47631		2.71717		55	sunglasses	26	1	9	6.23077	2.95713		25	1	9	1.36	1.60416		4.87077		55	sunglasses	23	1	9	4.78261	2.35404		25	1	8	1.88	1.96469		2.90261		55
	56	bracelet	27	1	9	4.81481	2.96177		25	1	5	1.2	0.816497		3.61481		56	bracelet	25	1	9	6.2	3		27	1	6	1.48148	1.22067		4.71852		56	bracelet	20	1	9	3.8	2.70672		25	1	6	1.28	1.02144		2.52		56
	57	hair ties	27	1	9	4.77778	2.70801		26	1	8	1.5	1.42127		3.27778		57	hair ties	30	1	9	6.16667	2.97209		25	1	2	1.08	0.276887		5.08667		57	hair ties	26	1	9	5.15385	2.50906		24	1	9	2.125	2.32776		3.02885		57
	58	earrings	28	1	9	5.5	2.80872		29	1	5	1.27586	0.840771		4.22414		58	earrings	25	1	9	6.28	3.18224		29	1	6	1.48276	1.21363		4.79724		58	earrings	24	1	9	4.41667	2.90302		24	1	5	1.41667	1.01795		3		58
	59	bow	25	1	9	4.84	2.9676		28	1	9	1.42857	1.52579		3.41143		59	bow	31	1	9	6.09677	3.16602		24	1	5	1.25	0.84699		4.84677		59	bow	24	1	9	5.375	2.58444		25	1	7	1.64	1.72916		3.735		59
	60	tiara	28	1	9	4.64286	3.04551		26	1	2	1.07692	0.271746		3.56593		60	tiara	25	1	9	6.44	3.12357		30	1	5	1.46667	0.973204		4.97333		60	tiara	23	1	9	4.91304	2.77837		24	1	4	1.33333	0.916831		3.57971		60
	61	nail polish	27	1	9	4.59259	3.02883		27	1	8	1.44444	1.39596		3.14815		61	nail polish	28	1	9	6	3.29983		25	1	5	1.2	0.816497		4.8		61	nail polish	24	1	9	4.91667	2.6196		23	1	9	1.95652	2.12085		2.96014		61
	62	necklace	26	1	9	5.03846	2.58427		27	1	5	1.18519	0.786278		3.85328		62	necklace	25	1	9	6.4	2.94392		30	1	6	1.56667	1.43078		4.83333		62	necklace	23	1	9	4.95652	3.02231		23	1	4	1.34783	0.775107		3.6087		62
	63	hair clip	28	1	9	5.07143	2.98054		25	1	3	1.28	0.541603		3.79143		63	hair clip	31	1	9	6.25806	3.13015		27	1	9	1.37037	1.54791		4.88769		63	hair clip	24	1	9	5.125	2.67537		24	1	7	1.83333	1.63299		3.29167		63
	64	zucchini	29	1	9	4.58621	2.7841		26	1	9	1.69231	1.87124		2.8939		64	zucchini	22	1	9	6.5	2.95603		25	1	7	1.92	1.82392		4.58		64	zucchini	23	1	9	4.56522	2.99736		23	1	2	1.08696	0.288104		3.47826		64
	65	eggplant	25	1	9	4.6	2.73861		29	1	6	1.44828	1.3252		3.15172		65	eggplant	27	1	9	6.11111	3.29724		23	1	4	1.21739	0.735868		4.89372		65	eggplant	25	1	9	4.6	2.70801		24	1	7	1.58333	1.55806		3.01667		65
	66	parsley	30	1	9	5.33333	2.90461		24	1	5	1.5	1.14208		3.83333		66	parsley	24	1	9	6.66667	2.76101		26	1	7	1.69231	1.61912		4.97436		66	parsley	23	1	9	5.17391	2.88652		23	1	3	1.21739	0.599736		3.95652		66
	67	cauliflower	22	1	9	5.04545	3.16946		28	1	6	1.42857	1.23013		3.61688		67	cauliflower	27	1	9	6.88889	3.02977		24	1	5	1.29167	0.907896		5.59722		67	cauliflower	24	1	9	4.79167	2.70232		24	1	8	1.75	1.82376		3.04167		67
	68	turnip	30	1	9	5.4	2.76181		24	1	5	1.25	0.84699		4.15		68	turnip	24	1	9	6.41667	2.87291		25	1	5	1.84	1.46287		4.57667		68	turnip	23	1	9	4.82609	2.69093		25	1	9	1.48	1.61038		3.34609		68
	69	tomato	24	1	9	4.66667	2.71336		29	1	7	1.48276	1.45457		3.18391		69	tomato	26	1	9	6.53846	3.30128		24	1	9	1.75	1.79976		4.78846		69	tomato	25	1	9	4.12	2.55473		23	1	7	1.73913	1.73775		2.38087		69
	70	mushrooms	30	1	9	5.46667	2.83735		25	1	5	1.44	1.00333		4.02667		70	mushrooms	23	1	9	6.78261	2.61041		27	1	9	1.81481	1.90217		4.96779		70	mushrooms	22	1	9	5.13636	2.74808		24	1	4	1.375	0.824226		3.76136		70
	71	corn	25	1	9	4.24	2.84722		29	1	9	1.86207	1.94062		2.37793		71	corn	27	1	9	6.2963	3.40604		23	1	7	2.13043	1.6598		4.16586		71	corn	23	1	9	4.69565	2.80316		24	1	7	1.83333	1.73623		2.86232		71
	72	broccoli	29	1	9	5.37931	3.00492		25	1	5	1.32	0.9		4.05931		72	broccoli	25	1	9	6.28	2.9229		27	1	5	1.62963	1.21365		4.65037		72	broccoli	24	1	9	5.125	2.69157		23	1	6	1.3913	1.07615		3.7337		72
	73	pepper	25	1	9	4.24	2.96198		28	1	5	1.39286	1.06595		2.84714		73	pepper	28	1	9	6.53571	3.10891		23	1	4	1.26087	0.751809		5.27484		73	pepper	25	1	9	4.92	2.91433		22	1	7	1.5	1.40577		3.42		73
	74	orange	29	1	9	4.58621	2.934		25	1	9	1.72	1.96893		2.86621		74	orange	23	1	9	5.91304	2.87486		25	1	9	1.92	2.11975		3.99304		74	orange	24	1	9	4.45833	2.73431		23	1	2	1.13043	0.34435		3.3279		74
	75	pomegranate	24	1	9	4.375	2.73166		27	1	6	1.44444	1.2195		2.93056		75	pomegranate	27	1	9	6.48148	3.1789		23	1	9	1.56522	1.72748		4.91626		75	pomegranate	24	1	9	5.08333	2.74918		24	1	8	1.66667	1.83366		3.41667		75
	76	strawberries	29	1	9	5.06897	2.77657		25	1	8	1.56	1.66032		3.50897		76	strawberries	22	1	9	6.81818	2.71918		28	1	9	1.78571	1.83297		5.03247		76	strawberries	23	1	9	5.69565	2.83541		24	1	3	1.125	0.448427		4.57065		76
	77	pineapple	24	1	9	5	2.88926		29	1	9	1.82759	1.94696		3.17241		77	pineapple	28	1	9	6.28571	3.18395		25	1	7	1.52	1.35769		4.76571		77	pineapple	24	1	9	3.875	2.67537		24	1	7	1.625	1.68916		2.25		77
	78	coconut	29	1	9	4.89655	2.73006		25	1	9	1.52	1.75879		3.37655		78	coconut	24	1	9	6.45833	2.604		27	1	6	1.77778	1.60128		4.68056		78	coconut	25	1	9	4.68	2.7037		24	1	5	1.25	0.896854		3.43		78
	79	kiwi	26	1	9	5.11538	2.90278		30	1	5	1.43333	1.0063		3.68205		79	kiwi	27	1	9	6.55556	3.16633		23	1	8	1.65217	1.58426		4.90338		79	kiwi	26	1	9	4.61538	2.9131		23	1	7	1.47826	1.3774		3.13712		79
	80	pear	30	1	9	5.13333	3.09319		24	1	2	1.08333	0.28233		4.05		80	pear	24	1	9	6.45833	2.88895		27	1	8	1.81481	1.88184		4.64352		80	pear	24	1	9	4.83333	2.76101		24	1	2	1.125	0.337832		3.70833		80
	81	papaya	24	1	9	4	2.85901		29	1	6	1.37931	1.29322		2.62069		81	papaya	27	1	9	6.51852	3.25068		24	1	3	1.16667	0.481543		5.35185		81	papaya	25	1	9	4.08	2.78268		25	1	8	1.4	1.41421		2.68		81
	82	watermelon	28	1	9	5.10714	2.79337		24	1	6	1.66667	1.46456		3.44048		82	watermelon	22	1	9	6.40909	2.90581		27	1	6	1.77778	1.45002		4.63131		82	watermelon	23	1	9	4.73913	2.61495		25	1	2	1.04	0.2		3.69913		82
	83	banana	25	1	9	4.44	2.84429		29	1	6	1.41379	1.21059		3.02621		83	banana	26	1	9	6.38462	3.26284		23	1	4	1.30435	0.822125		5.08027		83	banana	25	1	9	4.72	3.10269		23	1	7	1.69565	1.63581		3.02435		83
	84	fork	27	1	9	5.74074	2.69747		24	1	5	1.54167	1.28466		4.19907		84	fork	22	1	9	6.31818	2.88488		25	1	7	1.76	1.69017		4.55818		84	fork	24	1	9	5.04167	2.72635		23	1	6	1.3913	1.11759		3.65036		84
	85	corkscrew	24	1	9	5.08333	2.97696		27	1	9	1.92593	1.92005		3.15741		85	corkscrew	27	1	9	6.44444	2.93956		22	1	3	1.31818	0.716231		5.12626		85	corkscrew	24	1	9	4.79167	2.88895		24	1	7	1.79167	1.5598		3		85
	86	knife	30	1	9	4.66667	2.69525		23	1	9	1.86957	1.93777		2.7971		86	knife	23	1	9	6.17391	2.90223		25	1	9	1.68	1.77294		4.49391		86	knife	23	1	9	4.3913	2.55377		23	1	5	1.47826	1.20112		2.91304		86
	87	glass	24	1	9	5.33333	2.9879		28	1	8	1.42857	1.37244		3.90476		87	glass	25	1	9	6.76	3.12623		24	1	5	1.33333	0.916831		5.42667		87	glass	24	1	9	4.58333	2.73332		23	1	9	1.73913	2.02748		2.8442		87
	88	funnel	29	1	9	4.82759	2.85443		25	1	9	2.04	2.13073		2.78759		88	funnel	24	1	9	5.91667	3.00603		27	1	6	1.48148	1.15593		4.43519		88	funnel	24	1	9	4.83333	2.29682		25	1	5	1.28	0.890693		3.55333		88
	89	bowl	24	1	9	4.54167	2.75016		31	1	6	1.25806	1.03175		3.2836		89	bowl	26	1	9	6.07692	3.21152		24	1	5	1.375	0.923721		4.70192		89	bowl	24	1	9	4.125	2.64267		24	1	8	1.66667	1.83366		2.45833		89
	90	jar	29	1	9	4.7931	2.76947		25	1	8	1.52	1.5843		3.2731		90	jar	24	1	9	6.29167	2.85107		28	1	7	1.71429	1.53616		4.57738		90	jar	24	1	9	4.75	2.62513		25	1	2	1.08	0.276887		3.67		90
	91	saucer	26	1	9	4.84615	2.90781		29	1	5	1.31034	0.890564		3.53581		91	saucer	25	1	9	6.4	3.2532		24	1	3	1.20833	0.58823		5.19167		91	saucer	25	1	9	4.24	2.94788		24	1	7	1.79167	1.81729		2.44833		91
	92	juicer	29	1	9	4.51724	2.61344		25	1	6	1.56	1.35647		2.95724		92	juicer	23	1	9	6.56522	2.76053		27	1	8	1.7037	1.6128		4.86151		92	juicer	24	1	9	4.16667	2.27781		26	1	2	1.03846	0.196116		3.12821		92
	93	spatula	26	1	9	3.73077	2.39262		28	1	6	1.46429	1.29048		2.26648		93	spatula	27	1	9	6.37037	3.13967		24	1	4	1.33333	0.816497		5.03704		93	spatula	24	1	9	4	2.68652		25	1	9	2.04	2.15019		1.96		93
	94	white out tape	29	1	9	4.68966	2.81708		26	1	5	1.30769	0.970329		3.38196		94	white out tape	24	1	9	5.875	2.8789		28	1	6	1.53571	1.29048		4.33929		94	white out tape	24	1	9	5.375	2.55058		25	1	2	1.12	0.331662		4.255		94
	95	glue	24	1	9	4.83333	2.79233		30	1	5	1.3	1.02217		3.53333		95	glue	28	1	9	6.17857	3.15117		23	1	3	1.43478	0.787752		4.74379		95	glue	26	1	9	4.34615	2.91125		24	1	7	1.70833	1.60106		2.63782		95
	96	pencil	29	1	9	4.82759	2.75252		24	1	5	1.33333	1.12932		3.49425		96	pencil	23	1	9	5.91304	2.98349		27	1	5	1.40741	1.08342		4.50564		96	pencil	25	1	9	4.8	2.5		23	1	3	1.08696	0.417029		3.71304		96
	97	protractor	25	1	9	5.16	2.9676		30	1	9	1.5	1.63475		3.66		97	protractor	27	1	9	6.25926	3.03306		23	1	3	1.26087	0.619192		4.99839		97	protractor	20	1	9	3.75	2.89964		25	1	8	1.64	1.8		2.11		97
	98	stapler	30	1	9	5.06667	2.80312		25	1	7	1.56	1.58325		3.50667		98	stapler	24	1	9	5.29167	2.80495		27	1	9	1.96296	2.36125		3.3287		98	stapler	24	1	9	4.91667	2.60295		26	1	3	1.15385	0.543493		3.76282		98
	99	eraser	23	1	9	5.21739	2.77909		29	1	9	1.51724	1.61733		3.70015		99	eraser	27	1	9	5.59259	3.28469		25	1	3	1.24	0.597216		4.35259		99	eraser	26	1	9	4.34615	2.97916		24	1	7	1.54167	1.444		2.80449		99
	100	exacto knife	30	1	9	5.1	2.70823		24	1	5	1.5	1.25109		3.6		100	exacto knife	25	1	9	5.88	3.05941		27	1	9	2.07407	2.16486		3.80593		100	exacto knife	24	1	9	4.66667	2.4789		23	1	6	1.3913	1.11759		3.27536		100
	101	notebook	25	1	9	5.68	3.13209		31	1	5	1.32258	1.01282		4.35742		101	notebook	25	1	9	6.56	3.04248		25	1	3	1.16	0.472582		5.4		101	notebook	23	1	9	4.47826	2.66065		24	1	6	1.29167	1.0417		3.18659		101
	102	scissors	29	1	9	4.75862	2.668		24	1	8	1.91667	1.86307		2.84195		102	scissors	24	1	9	5.95833	3.02855		27	1	8	1.74074	1.72298		4.21759		102	scissors	23	1	9	4.52174	2.57381		25	1	4	1.28	0.842615		3.24174		102
	103	ruler	24	1	9	5.58333	2.85774		29	1	5	1.24138	0.786274		4.34195		103	ruler	26	1	9	6.03846	3.10459		25	1	3	1.24	0.522813		4.79846		103	ruler	24	1	9	4	2.85901		23	1	7	1.56522	1.47174		2.43478		103
	104	balloons	29	1	9	5.06897	2.93904		25	1	5	1.24	0.830662		3.82897		104	balloons	24	1	9	6.54167	2.93375		27	1	6	1.62963	1.27545		4.91204		104	balloons	24	1	9	4.83333	2.4789		24	1	5	1.20833	0.832971		3.625		104
	105	puzzles	24	1	9	5.20833	2.87386		29	1	9	1.48276	1.66091		3.72557		105	puzzles	28	1	9	5.92857	3.16144		21	1	7	1.57143	1.46872		4.35714		105	puzzles	24	1	9	3.45833	2.48437		24	1	9	1.91667	2.26345		1.54167		105
	106	teddy bear	29	1	9	5	3.0355		23	1	5	1.17391	0.834058		3.82609		106	teddy bear	25	1	9	6.16	2.95353		28	1	5	1.42857	1.10315		4.73143		106	teddy bear	23	1	9	5.04348	2.77125		25	1	2	1.04	0.2		4.00348		106
	107	whistle	26	1	9	4.76923	2.76127		28	1	5	1.5	1.03638		3.26923		107	whistle	27	1	9	6.44444	2.97856		25	1	5	1.48	1.04563		4.96444		107	whistle	23	1	9	4.13043	2.58148		24	1	7	1.75	1.62186		2.38043		107
	108	toy motorcycle	29	1	9	4.68966	2.79161		26	1	5	1.5	1.30384		3.18966		108	toy motorcycle	24	1	9	6	2.85901		27	1	5	1.55556	1.2195		4.44444		108	toy motorcycle	24	1	9	4.375	2.28059		26	1	2	1.11538	0.325813		3.25962		108
	109	dice	23	1	9	4.86957	2.92799		28	1	4	1.42857	0.997351		3.44099		109	dice	27	1	9	6.14815	3.03446		24	1	3	1.08333	0.408248		5.06481		109	dice	22	1	9	3.90909	2.6531		24	1	7	1.70833	1.68056		2.20076		109
	110	toy cell phone	26	1	9	4.96154	2.91864		25	1	9	1.68	1.8868		3.28154		110	toy cell phone	21	1	9	5.66667	3.00555		26	1	6	1.61538	1.35873		4.05128		110	toy cell phone	23	1	9	5.3913	2.65842		25	1	9	1.8	2.06155		3.5913		110
	111	chess	24	1	9	4.5	2.99274		28	1	9	1.46429	1.66627		3.03571		111	chess	27	1	9	5.81481	3.16273		23	1	3	1.13043	0.457697		4.68438		111	chess	25	1	9	3.92	2.67582		24	1	7	1.5	1.56038		2.42		111
	112	yo-yo	30	1	9	5.23333	2.76285		25	1	5	1.24	0.879394		3.99333		112	yo-yo	21	1	9	6.19048	2.99364		28	1	7	1.5	1.42725		4.69048		112	yo-yo	22	1	9	5.09091	2.50541		23	1	2	1.08696	0.288104		4.00395		112
	113	toy car	24	1	9	4.83333	2.95865		30	1	5	1.33333	1.02833		3.5		113	toy car	27	1	9	5.37037	3.42107		22	1	5	1.36364	0.953463		4.00673		113	toy car	24	1	9	4.33333	2.83866		24	1	7	1.625	1.55515		2.70833		113
	114	top	26	1	9	5.03846	2.69044		26	1	5	1.15385	0.784465		3.88462		114	top	25	1	9	5.76	2.97602		26	1	4	1.26923	0.724303		4.49077		114	top	24	1	9	4.625	2.779		23	1	2	1.04348	0.208514		3.58152		114
	115	rubik's cube	26	1	9	4.15385	2.52495		28	1	8	1.42857	1.50132		2.72527		115	rubik's cube	28	1	9	5.96429	3.21434		24	1	9	1.75	2.02699		4.21429		115	rubik's cube	24	1	9	4.16667	2.80786		23	1	7	1.56522	1.59049		2.60145		115
	116	fan	30	1	9	4.8	2.88157		24	1	6	1.41667	1.28255		3.38333		116	fan	22	1	9	5.68182	2.81808		25	1	6	1.6	1.38444		4.08182		116	fan	22	1	9	4.63636	2.76966		24	1	4	1.125	0.612372		3.51136		116
	117	scarf	25	1	9	5.28	2.93712		27	1	8	1.7037	1.72793		3.5763		117	scarf	26	1	9	5.92308	3.26096		23	1	3	1.26087	0.619192		4.66221		117	scarf	24	1	9	4.25	2.81687		23	1	7	1.95652	1.66456		2.29348		117
	118	mirror	28	1	9	5.21429	2.68545		26	1	5	1.34615	1.09334		3.86813		118	mirror	25	1	9	6.04	3.04795		28	1	8	1.67857	1.63421		4.36143		118	mirror	24	1	9	5.04167	2.82041		25	1	6	1.4	1.25831		3.64167		118
	119	watch	25	1	9	5.4	2.87228		27	1	8	1.55556	1.60128		3.84444		119	watch	26	1	9	6.26923	3.15668		23	1	3	1.21739	0.599736		5.05184		119	watch	24	1	9	4.75	2.78583		25	1	7	1.6	1.65831		3.15		119
	120	barrette	30	1	9	5.1	2.63072		24	1	5	1.75	1.51083		3.35		120	barrette	23	1	9	5.95652	2.97685		26	1	6	1.46154	1.17408		4.49498		120	barrette	24	1	9	5.08333	2.66893		25	1	4	1.2	0.645497		3.88333		120
	121	broach	26	1	9	4.46154	2.83169		29	1	5	1.34483	1.04457		3.11671		121	broach	25	1	9	5.32	3.22387		24	1	6	1.41667	1.10007		3.90333		121	broach	25	1	9	4.52	2.93144		23	1	7	1.6087	1.55911		2.9113		121
	122	coin purse	28	1	9	5.42857	2.96184		24	1	6	1.375	1.27901		4.05357		122	coin purse	25	1	9	6.32	2.62552		27	1	5	1.55556	1.08604		4.76444		122	coin purse	24	1	9	4.95833	2.61233		26	1	6	1.30769	1.01071		3.65064		122
	123	key chain	25	1	9	5.68	3.00998		28	1	5	1.46429	1.17006		4.21571		123	key chain	27	1	9	6.07407	3.14919		24	1	9	1.625	1.66322		4.44907		123	key chain	23	1	9	4.82609	2.7741		24	1	7	1.45833	1.31807		3.36775		123
	124	ring	29	1	9	5.17241	2.9889		26	1	9	1.69231	1.93431		3.48011		124	ring	24	1	9	5.75	2.70667		26	1	6	1.84615	1.56697		3.90385		124	ring	25	1	9	4.92	2.5482		23	1	3	1.17391	0.491026		3.74609		124
	125	lipstick	25	1	9	4.84	3.09139		29	1	8	2.10345	1.85828		2.73655		125	lipstick	27	1	9	6.44444	3.11736		24	1	4	1.54167	0.977093		4.90278		125	lipstick	24	1	9	4.91667	2.90302		25	1	8	2.28	1.94765		2.63667		125
	126	belt	29	1	9	4.93103	2.98725		24	1	5	1.625	1.20911		3.30603		126	belt	24	1	9	5.70833	2.74225		28	1	6	1.64286	1.44566		4.06548		126	belt	22	1	9	4.54545	2.63181		24	1	5	1.29167	0.907896		3.25379		126
[truncated: 25 more columns]

## Sheet: VALENCE
VALENCE
How negative or positive is this image for you? Scale: 1- Very negative, 9 – Very positive Scale: 1- Very negative, 9 – Very positive
	NON-DISEASE CONTEXT																DISEASE CONTEXT																	NO CONTEXT
			Chocolate Condition					vs.	Clean Condition										Chocolate Condition					vs.	Clean Condition											Chocolate Condition					vs.	Clean Condition
	Nb picture	Object	N	Min	Max	Mean	SD		N	Min	Max	Mean	SD		Dif		Nb picture	Object	N	Min	Max	Mean	SD		N	Min	Max	Mean	SD		Dif			Nb picture	Object	N	Min	Max	Mean	SD		N	Min	Max	Mean	SD		Dif
	1	cucumber	26	1	8	4	1.74356		27	4	9	6.48148	1.69548		-2.48148		1	cucumber	29	1	9	2.96552	2.24377		24	4	9	6.875	1.84891		-3.90948			1	cucumber	23	1	5	3.52174	1.23838		26	3	9	6.03846	1.82166		-2.51672
	2	squash	26	1	6	3.5	1.55563		25	4	9	6.56	1.68523		-3.06		2	squash	24	1	9	2.79167	1.95558		27	1	9	7.11111	2.06311		-4.31944			2	squash	24	1	9	3.83333	1.90347		23	4	9	5.52174	1.3774		-1.68841
	3	spinach	27	1	8	4.11111	1.52753		27	1	9	6.37037	2.04089		-2.25926		3	spinach	29	1	9	2.96552	2.2117		25	2	9	7.08	2.01908		-4.11448			3	spinach	25	1	5	3.84	1.28062		25	3	9	6.36	1.7767		-2.52
	4	cabbage	28	1	9	3.92857	2.07147		26	5	9	7.03846	1.53573		-3.10989		4	cabbage	25	1	9	2.8	2.14087		30	3	9	7.36667	1.79046		-4.56667			4	cabbage	24	1	9	3.83333	1.83366		24	2	9	6	1.61515		-2.16667
	5	beet	25	1	8	4.36	1.9975		26	4	9	6.15385	1.61722		-1.79385		5	beet	27	1	9	3.11111	2.53185		26	3	9	7.03846	1.86506		-3.92735			5	beet	24	1	7	3.375	1.58286		22	1	9	5.27273	1.98042		-1.89773
	6	onion	27	1	6	3.37037	1.49739		26	4	9	6.07692	1.67148		-2.70655		6	onion	27	1	9	2.77778	2.08167		28	5	9	7.39286	1.61794		-4.61508			6	onion	24	1	9	4.25	1.84744		25	4	9	5.88	1.30128		-1.63
	7	garlic	28	1	7	4	1.72133		28	4	9	6.5	1.79505		-2.5		7	garlic	28	1	9	2.82143	2.00099		26	5	9	7.15385	1.64176		-4.33242			7	garlic	25	1	5	3.48	1.41774		26	4	9	5.92308	1.95802		-2.44308
	8	lettuce	27	1	7	3.81481	1.66496		28	5	9	6.78571	1.5953		-2.9709		8	lettuce	25	1	9	2.6	2.10159		29	1	9	7.03448	2.29102		-4.43448			8	lettuce	25	1	7	3.72	1.6207		23	1	9	6.26087	1.7893		-2.54087
	9	carrot	27	1	8	4	1.92154		24	3	9	6.66667	1.85722		-2.66667		9	carrot	30	1	9	2.83333	2.0858		26	5	9	7.34615	1.8098		-4.51282			9	carrot	23	1	7	3.69565	1.60779		24	3	9	6	1.69398		-2.30435
	10	lima beans	28	1	6	3.60714	1.64067		26	5	9	6.65385	1.59856		-3.0467		10	lima beans	25	1	8	2.88	1.78699		28	1	9	6.78571	2.18339		-3.90571			10	lima beans	23	1	9	4.30435	1.57926		23	4	9	5.69565	1.29456		-1.3913
	11	chayote	27	1	8	4.07407	1.81714		26	4	9	6.34615	1.52164		-2.27208		11	chayote	28	1	9	3.03571	2.04545		25	5	9	6.88	1.66633		-3.84429			11	chayote	23	1	5	3.47826	1.344		24	1	9	5.79167	2.22592		-2.31341
	12	apple	25	1	7	3.68	1.65126		26	5	9	7.07692	1.57285		-3.39692		12	apple	26	1	9	2.76923	2.3547		30	4	9	7.3	1.78403		-4.53077			12	apple	25	1	9	4.12	2.16641		24	4	9	6.625	1.61009		-2.505
	13	loquat	26	1	8	4.69231	2.14978		25	4	9	6.64	1.95533		-1.94769		13	loquat	31	1	9	2.6129	2.13974		27	1	9	7.14815	2.12501		-4.53524			13	loquat	24	1	5	3.5	1.25109		25	3	9	6.56	1.87261		-3.06
	14	raspberry	27	1	9	4.14815	2.19622		27	5	9	6.92593	1.70803		-2.77778		14	raspberry	24	1	9	2.70833	2.17654		28	5	9	7.78571	1.52406		-5.07738			14	raspberry	23	1	6	3.69565	1.60779		24	5	9	6.70833	1.65448		-3.01268
	15	cantaloupe	26	2	9	4.69231	1.87124		24	2	9	6.875	1.89536		-2.18269		15	cantaloupe	27	1	9	3.11111	2.42318		25	1	9	7.28	2.18937		-4.16889			15	cantaloupe	24	1	6	3.95833	1.42887		24	3	9	6.375	1.86063		-2.41667
	16	avocado	28	1	8	3.89286	1.83261		27	5	9	6.96296	1.74271		-3.07011		16	avocado	27	1	9	3.22222	2.326		31	4	9	7.22581	1.62706		-4.00358			16	avocado	25	1	9	3.8	1.75594		24	5	9	6.08333	1.31601		-2.28333
	17	grapes	26	1	8	4	2.13542		26	3	9	6.61538	1.81278		-2.61538		17	grapes	26	1	9	2.53846	2.10201		24	5	9	7.5	1.56038		-4.96154			17	grapes	23	1	7	3.65217	1.66812		23	3	9	6.47826	1.87979		-2.82609
	18	lemon	25	1	8	4.12	1.58955		28	4	9	6.60714	1.74991		-2.48714		18	lemon	23	1	9	2.65217	2.01379		30	5	9	7.33333	1.62594		-4.68116			18	lemon	22	2	9	4.18182	1.65145		25	1	8	5.92	1.68127		-1.73818
	19	passion fruit	27	1	8	4.18519	1.96189		28	1	9	6	2.16025		-1.81481		19	passion fruit	29	1	5	2.24138	1.57333		26	1	9	6.57692	2.67093		-4.33554			19	passion fruit	21	1	5	3.38095	1.49921		23	3	9	6.52174	2.31339		-3.14079
	20	mango	26	1	8	4.15385	2.03356		28	2	9	6.82143	1.88667		-2.66758		20	mango	25	1	9	2.64	2.15793		30	3	9	7.36667	1.79046		-4.72667			20	mango	25	1	9	4	1.84842		24	2	9	5.91667	1.69184		-1.91667
	21	peach	27	1	9	4.25926	1.81007		27	1	9	6.7037	2.10886		-2.44444		21	peach	29	1	9	2.75862	2.32464		26	1	9	7.57692	2.06249		-4.8183			21	peach	23	1	5	3.65217	1.58426		24	4	9	7	1.71945		-3.34783
	22	spoon	26	1	7	3.46154	1.72582		25	4	9	6.2	1.65831		-2.73846		22	spoon	25	1	7	2.64	1.89033		29	3	9	7.03448	1.82214		-4.39448			22	spoon	25	1	9	3.64	2.03879		25	3	8	5.64	1.31909		-2
	23	salad tongs	26	1	8	4.07692	1.38342		25	4	9	6.24	1.76257		-2.16308		23	salad tongs	29	1	9	3	2.17124		25	5	9	6.76	1.71464		-3.76			23	salad tongs	25	1	5	3.84	1.24766		25	1	9	5.36	1.84572		-1.52
	24	peeler	27	1	7	3.48148	1.74026		27	1	9	5.77778	2.0064		-2.2963		24	peeler	25	1	5	2.44	1.47422		30	1	9	5.96667	2.04237		-3.52667			24	peeler	26	1	9	3.5	1.88149		22	2	9	5.5	1.56601		-2
	25	tea cup	28	1	8	3.92857	1.69812		27	3	9	6.48148	1.90889		-2.55291		25	tea cup	31	1	8	2.90323	2.05515		26	1	9	6.53846	2.10201		-3.63524			25	tea cup	22	1	7	3.86364	1.4895		25	3	9	6.52	1.66132		-2.65636
	26	colander	26	1	8	3.88462	1.84015		27	1	9	6.25926	1.8312		-2.37464		26	colander	25	1	6	2.64	1.62993		29	2	9	6.44828	1.95642		-3.80828			26	colander	25	1	5	3.44	1.60935		23	4	9	5.78261	1.20441		-2.34261
	27	tupperware	26	1	9	4.42308	2.11987		26	1	9	6.19231	2.13578		-1.76923		27	tupperware	31	1	9	3	2.11345		25	1	9	6.88	2.36854		-3.88			27	tupperware	25	1	6	3.44	1.55671		22	3	9	6	1.57359		-2.56
	28	saltshaker	27	1	5	3.18519	1.44214		25	5	9	6.64	1.52425		-3.45481		28	saltshaker	25	1	9	2.84	2.07525		29	5	9	7.24138	1.52726		-4.40138			28	saltshaker	24	1	9	3.875	1.72734		24	2	9	5.5	1.50362		-1.625
	29	bundt pan	25	2	9	4.88	1.83303		28	1	9	5.96429	2.15135		-1.08429		29	bundt pan	29	1	9	3.17241	2.36143		26	5	9	6.84615	1.7133		-3.67374			29	bundt pan	24	1	7	3.875	1.56906		23	3	9	6.30435	1.57926		-2.42935
	30	grater	26	1	9	3.69231	1.71509		27	4	9	6	1.59326		-2.30769		30	grater	27	1	5	2.22222	1.50214		27	2	9	6.14815	1.97491		-3.92593			30	grater	24	1	8	3.625	1.71471		22	3	7	5.31818	0.994574		-1.69318
	31	white out	27	1	8	4.07407	1.54237		28	1	9	6	1.86587		-1.92593		31	white out	28	1	7	2.82143	1.67892		24	1	9	6.625	2.20301		-3.80357			31	white out	24	1	6	4	1.35133		23	4	9	5.82609	1.52709		-1.82609
	32	tape	27	1	6	3.40741	1.5995		25	5	9	6.36	1.70489		-2.95259		32	tape	25	1	5	2.64	1.57797		29	4	9	6.96552	1.70048		-4.32552			32	tape	22	1	5	3.31818	1.46015		24	3	8	5.25	1.11316		-1.93182
	33	pen	25	1	8	4.08	1.6563		26	2	9	6.5	1.92354		-2.42		33	pen	29	1	9	2.96552	2.14614		27	2	9	7	2.09395		-4.03448			33	pen	24	1	5	3.91667	1.21285		23	3	9	6.65217	1.89757		-2.73551
	34	set-square	27	1	8	3.51852	1.74026		26	5	9	6.92308	1.74179		-3.40456		34	set-square	25	1	5	2.68	1.51987		29	2	9	7.03448	1.89892		-4.35448			34	set-square	25	1	9	3.88	2.18556		25	3	9	5.48	1.41774		-1.6
	35	hole punch	27	1	8	4.37037	1.4451		28	2	9	6.25	1.81812		-1.87963		35	hole punch	28	1	9	3.14286	2.0315		25	3	9	6.64	2.05913		-3.49714			35	hole punch	23	1	5	4.17391	1.15413		26	3	9	5.65385	1.44062		-1.47993
	36	pencil sharpener	26	1	6	3.38462	1.32897		26	4	9	6.42308	1.90101		-3.03846		36	pencil sharpener	25	1	5	2.28	1.45831		29	3	9	6.48276	1.90152		-4.20276			36	pencil sharpener	24	1	9	3.79167	1.97768		25	4	9	5.76	1.3		-1.96833
	37	compass	23	1	8	4	1.3817		27	2	9	5.59259	1.92672		-1.59259		37	compass	27	1	8	3.18519	2.11291		25	1	9	6.92	2.17792		-3.73481			37	compass	24	1	5	3.41667	1.31601		24	2	9	6.125	1.985		-2.70833
	38	pencil case	25	1	7	3.36	1.62993		27	3	9	6.7037	1.81479		-3.3437		38	pencil case	24	1	5	3	1.64184		29	5	9	7.2069	1.7192		-4.2069			38	pencil case	26	1	6	3.30769	1.51708		21	4	9	5.52381	1.20909		-2.21612
	39	calculator	26	1	8	3.53846	1.60576		27	2	9	6.03704	1.76464		-2.49858		39	calculator	29	1	9	2.89655	1.8774		25	1	9	6.48	2.27523		-3.58345			39	calculator	24	1	7	3.91667	1.5299		25	2	9	6.12	2.02731		-2.20333
	40	highlighter	25	1	6	3.56	1.47422		26	2	9	6.46154	1.77157		-2.90154		40	highlighter	25	1	5	2.92	1.52534		28	5	9	7.35714	1.63785		-4.43714			40	highlighter	25	1	9	3.76	2.08726		23	3	9	5.34783	1.26522		-1.58783
	41	flash drive	27	1	8	3.59259	1.75979		26	4	9	6.5	1.70294		-2.90741		41	flash drive	29	1	9	3.06897	2.17011		26	1	9	6.80769	2.07883		-3.73873			41	flash drive	23	1	6	3.34783	1.58426		24	3	9	6.125	1.70198		-2.77717
	42	legos	27	1	7	3.2963	1.72793		28	5	9	7.14286	1.6265		-3.84656		42	legos	26	1	9	2.57692	2.00346		29	5	9	7.7931	1.47308		-5.21618			42	legos	24	1	7	3.58333	1.93181		25	4	9	6.48	1.63605		-2.89667
	43	marbles	25	1	9	4.16	2.21133		26	3	9	6.42308	1.74753		-2.26308		43	marbles	29	1	9	3.2069	2.45501		25	5	9	7.08	1.52534		-3.8731			43	marbles	22	1	6	3.54545	1.50324		24	2	9	6.66667	2.05715		-3.12121
	44	jump rope	26	1	7	3.80769	1.57529		25	4	9	6.56	1.75784		-2.75231		44	jump rope	23	1	8	3.26087	2.04978		30	5	9	7.26667	1.52978		-4.0058			44	jump rope	26	1	7	3.38462	1.67516		24	2	9	5.33333	1.6854		-1.94872
	45	rubber duck	27	1	9	4.59259	1.92672		27	5	9	7.33333	1.73205		-2.74074		45	rubber duck	29	1	9	2.93103	1.90734		24	4	9	7.41667	1.71735		-4.48563			45	rubber duck	25	1	9	3.84	1.92959		24	2	9	6.70833	2.13621		-2.86833
	46	toy plane	27	1	6	3.51852	1.626		27	5	9	7.2963	1.72793		-3.77778		46	toy plane	25	1	8	2.88	1.9218		30	2	9	7.33333	2.03983		-4.45333			46	toy plane	25	1	5	3.12	1.42361		23	4	9	6.43478	1.82971		-3.31478
	47	cards	26	1	9	3.88462	1.98649		27	1	9	6.88889	2.06311		-3.00427		47	cards	30	1	9	3.16667	2.33538		26	4	9	6.69231	1.56893		-3.52564			47	cards	25	1	8	4.16	1.81842		25	3	9	6.24	1.76257		-2.08
	48	baby doll	23	1	6	3.43478	1.53226		27	3	9	6.96296	1.84977		-3.52818		48	baby doll	25	1	9	2.44	1.91659		29	1	9	7.41379	1.89957		-4.97379			48	baby doll	24	1	9	3.375	1.99592		22	1	9	5.86364	1.93453		-2.48864
	49	paddles	25	1	9	3.88	1.9218		26	4	9	6.65385	1.71912		-2.77385		49	paddles	30	1	9	3.43333	2.38795		26	1	9	7.03846	2.19965		-3.60513			49	paddles	24	1	8	4.125	1.454		23	2	9	6.21739	1.90589		-2.09239
	50	water gun	28	1	8	3.5	1.79505		28	1	9	6.14286	1.91899		-2.64286		50	water gun	23	1	9	3.21739	2.02162		28	4	9	6.42857	1.70899		-3.21118			50	water gun	26	1	9	3.73077	1.63848		24	2	9	5.125	1.39292		-1.39423
	51	ball	26	1	8	4.11538	1.58308		27	1	9	6.55556	2.13638		-2.44017		51	ball	27	1	9	3.22222	2.18972		26	5	9	7.23077	1.7506		-4.00855			51	ball	24	1	7	3.91667	1.38051		24	4	9	5.875	1.51263		-1.95833
	52	tambourine	28	1	7	3.78571	1.89262		28	2	9	6.92857	1.86445		-3.14286		52	tambourine	25	1	7	2.72	1.79165		29	3	9	7.34483	1.69613		-4.62483			52	tambourine	24	1	7	3.54167	1.58743		24	2	9	6.41667	1.86307		-2.875
	53	makeup	24	1	8	4.04167	1.89918		26	1	9	6.30769	1.91351		-2.26603		53	makeup	28	1	9	3.14286	2.0315		25	4	9	7.16	1.57268		-4.01714			53	makeup	24	1	6	3.58333	1.5299		23	3	9	5.91304	2.04302		-2.32971
	54	gloves	26	1	5	2.96154	1.42775		28	5	9	6.07143	1.67616		-3.10989		54	gloves	26	1	5	2.42308	1.60432		29	3	9	7.37931	1.67788		-4.95623			54	gloves	24	1	9	3.625	2.22266		23	4	9	5.65217	1.46501		-2.02717
	55	sunglasses	22	1	8	4	1.77281		27	1	9	6.2963	2.05342		-2.2963		55	sunglasses	26	1	8	2.96154	1.92833		25	2	9	6.96	2.24499		-3.99846			55	sunglasses	23	1	5	3.73913	1.13688		24	4	9	6.16667	1.6594		-2.42754
	56	bracelet	27	1	5	3.25926	1.43024		25	4	9	6.28	1.79165		-3.02074		56	bracelet	25	1	6	2.88	1.71561		27	2	9	6.85185	1.85439		-3.97185			56	bracelet	20	1	8	3.55	2.01246		25	5	9	5.72	1.24231		-2.17
	57	hair ties	27	1	9	4	1.90142		26	4	9	6.5	1.81659		-2.5		57	hair ties	29	1	8	2.7931	1.93426		25	4	9	6.64	1.91224		-3.8469			57	hair ties	26	1	6	3.53846	1.39229		23	4	9	6.43478	1.59049		-2.89632
	58	earrings	28	1	9	3.21429	2.09686		29	5	9	6.62069	1.63475		-3.4064		58	earrings	25	1	5	2.52	1.50333		29	5	9	7.2069	1.58968		-4.6869			58	earrings	24	1	7	3.54167	1.53167		23	2	9	6	1.88294		-2.45833
	59	bow	25	1	8	3.84	1.772		28	2	9	6.82143	1.96362		-2.98143		59	bow	31	1	9	2.80645	2.21238		24	2	9	6.875	1.9407		-4.06855			59	bow	24	1	6	3.5	1.47442		25	4	9	6.8	1.73205		-3.3
	60	tiara	28	1	8	3.42857	1.77281		25	5	9	7.16	1.79536		-3.73143		60	tiara	25	1	5	2.48	1.63605		30	4	9	7.33333	1.64701		-4.85333			60	tiara	23	1	5	3.43478	1.56165		24	4	9	6	1.61515		-2.56522
	61	nail polish	27	1	8	3.96296	1.80771		27	4	9	6.48148	1.67264		-2.51852		61	nail polish	28	1	9	3.28571	2.339		25	4	9	7	1.95789		-3.71429			61	nail polish	23	1	7	3.73913	1.38883		23	2	9	5.91304	1.92857		-2.17391
	62	necklace	26	1	6	3.19231	1.47022		27	2	9	6.51852	1.82652		-3.32621		62	necklace	25	1	6	2.92	1.82392		30	1	9	6.8	2.07448		-3.88			62	necklace	23	1	9	3.69565	2.11992		22	5	9	6	1.30931		-2.30435
	63	hair clip	28	1	8	3.53571	1.73167		25	2	9	6.24	1.89912		-2.70429		63	hair clip	31	1	9	2.93548	2.08063		27	2	9	6.59259	2.20592		-3.65711			63	hair clip	24	1	5	3.5	1.17954		24	2	9	5.625	1.97402		-2.125
	64	zucchini	30	1	8	3.7	2.00258		26	2	9	6.5	1.83848		-2.8		64	zucchini	22	1	9	3.13636	2.51274		25	3	9	6.24	1.94251		-3.10364			64	zucchini	23	1	8	4.78261	1.92959		23	4	9	6.73913	1.81452		-1.95652
	65	eggplant	25	1	9	4	1.97906		29	4	9	7.55172	1.66017		-3.55172		65	eggplant	27	1	9	3.40741	2.45356		23	4	9	7.47826	1.56291		-4.07085			65	eggplant	25	1	8	4.2	1.73205		24	5	9	6.875	1.2619		-2.675
	66	parsley	30	1	9	3.5	2.33046		24	2	9	6.54167	1.81729		-3.04167		66	parsley	24	1	8	3	2.22632		26	5	9	6.84615	1.73649		-3.84615			66	parsley	23	1	9	4.47826	1.90381		23	5	9	6.6087	1.64425		-2.13043
	67	cauliflower	23	1	8	3.56522	2.08514		28	4	9	7.60714	1.52362		-4.04193		67	cauliflower	26	1	8	2.53846	1.98456		24	5	9	7.5	1.50362		-4.96154			67	cauliflower	24	1	5	3.54167	1.38247		24	5	9	7	1.31876		-3.45833
	68	turnip	30	1	8	3.16667	1.8585		24	5	9	6.70833	1.68056		-3.54167		68	turnip	24	1	9	3.375	2.76331		25	4	9	6.68	1.7253		-3.305			68	turnip	23	1	7	4.04348	1.66456		25	1	9	6.36	2.05913		-2.31652
	69	tomato	24	1	9	3.95833	2.0319		29	4	9	7.68966	1.5377		-3.73132		69	tomato	26	1	7	2.80769	2.09798		24	5	9	7.5	1.38313		-4.69231			69	tomato	25	1	7	4	1.47196		23	5	9	7.13043	1.45553		-3.13043
	70	mushrooms	30	1	9	3.36667	2.15732		25	5	9	6.8	1.70783		-3.43333		70	mushrooms	23	1	9	3.21739	2.5398		27	1	9	6.62963	2.09667		-3.41224			70	mushrooms	22	1	8	3.77273	1.84989		24	3	9	6.875	1.9407		-3.10227
	71	corn	25	1	8	3.8	2.04124		29	1	9	6.68966	2.23772		-2.88966		71	corn	27	1	8	2.85185	2.0325		23	3	9	6.82609	1.92241		-3.97424			71	corn	23	1	8	3.52174	1.75472		24	5	9	7	1.47442		-3.47826
	72	broccoli	29	1	8	3.24138	1.99383		25	3	9	6.84	1.79536		-3.59862		72	broccoli	25	1	9	3.08	2.32594		27	4	9	6.66667	1.6641		-3.58667			72	broccoli	24	1	7	4.25	1.79976		23	4	9	6.30435	2.00986		-2.05435
	73	pepper	25	1	7	4.16	1.49108		27	5	9	7.48148	1.52846		-3.32148		73	pepper	28	1	8	2.92857	2.22658		23	3	9	7.34783	1.6127		-4.41925			73	pepper	25	1	9	3.64	1.89033		22	3	9	6.77273	1.631		-3.13273
	74	orange	29	1	9	3.82759	2.22115		25	1	9	6.76	2.42006		-2.93241		74	orange	23	1	9	3.30435	2.34394		25	5	9	7.16	1.72434		-3.85565			74	orange	24	1	8	4.41667	1.83958		23	4	9	7	1.65145		-2.58333
	75	pomegranate	24	1	7	3.79167	1.76879		27	4	9	7.77778	1.62512		-3.98611		75	pomegranate	27	1	8	2.85185	2.05134		23	1	9	7.34783	1.89757		-4.49597			75	pomegranate	24	1	7	3.70833	1.68056		24	5	9	7.41667	1.31601		-3.70833
	76	strawberries	28	1	8	4.03571	2.23577		25	1	9	7.12	1.94336		-3.08429		76	strawberries	22	1	6	2.31818	1.615		28	1	9	6.85714	1.95721		-4.53896			76	strawberries	24	1	9	4.20833	2.28376		24	4	9	7.25	1.53934		-3.04167
	77	pineapple	24	1	9	4.58333	2.26345		29	1	9	7.27586	1.99815		-2.69253		77	pineapple	28	1	7	2.71429	1.86304		25	3	9	7.12	1.78699		-4.40571			77	pineapple	24	1	8	4.20833	1.64129		24	5	9	7.375	1.27901		-3.16667
	78	coconut	30	1	8	3.86667	1.9954		25	5	9	7.04	1.59374		-3.17333		78	coconut	24	1	9	3.45833	2.34018		26	5	9	6.61538	1.60192		-3.15705			78	coconut	25	2	7	4.16	1.49108		24	5	9	6.75	1.56733		-2.59
	79	kiwi	26	1	9	3.69231	1.82799		30	1	9	7.2	1.98963		-3.50769		79	kiwi	26	1	8	2.42308	1.92194		23	2	9	7.21739	2.0661		-4.79431			79	kiwi	26	1	8	3.69231	1.66779		23	2	9	6.95652	1.82105		-3.26421
	80	pear	30	1	8	3.16667	1.93129		24	5	9	7.41667	1.66594		-4.25		80	pear	24	1	9	3.45833	2.68618		27	3	9	6.92593	1.7743		-3.46759			80	pear	24	1	8	4.58333	1.83958		24	2	9	7.08333	1.76725		-2.5
	81	papaya	24	1	7	4.20833	1.7932		29	4	9	7.44828	1.57176		-3.23994		81	papaya	27	1	9	3	2.32048		24	4	9	7.5	1.61515		-4.5			81	papaya	25	1	9	4.2	1.87083		25	5	9	7.2	1.52753		-3
	82	watermelon	28	1	8	3.39286	1.83261		24	2	9	6.79167	2.02117		-3.39881		82	watermelon	22	1	9	3.13636	2.55036		27	5	9	7.14815	1.58609		-4.01178			82	watermelon	23	1	7	4.08696	1.97514		25	5	9	7.32	1.46401		-3.23304
	83	banana	25	1	9	4.64	2.41316		29	5	9	7.51724	1.61733		-2.87724		83	banana	26	1	8	3.07692	2.09615		22	5	9	7.68182	1.35879		-4.6049			83	banana	25	1	7	3.6	1.73205		23	5	9	7.26087	1.21421		-3.66087
	84	fork	27	1	7	3.11111	1.76141		24	4	9	6.45833	1.7932		-3.34722		84	fork	22	1	9	3.04545	2.45875		25	3	9	6.28	1.72047		-3.23455			84	fork	24	1	7	3.95833	1.51741		23	4	9	5.56522	1.19947		-1.60688
	85	corkscrew	24	1	7	3.75	1.72576		28	1	9	5.78571	2.42452		-2.03571		85	corkscrew	27	1	8	3	2.13037		22	4	9	6.59091	1.68068		-3.59091			85	corkscrew	25	1	6	3.44	1.55671		24	2	9	5.29167	1.75646		-1.85167
	86	knife	30	1	9	3.46667	2.09652		23	1	9	4.65217	2.05843		-1.18551		86	knife	23	1	9	3.47826	2.57381		25	1	9	5.92	2.25315		-2.44174			86	knife	24	1	5	3.20833	1.31807		23	2	9	4.78261	1.78266		-1.57428
	87	glass	23	1	8	3.6087	1.99406		28	4	9	7.39286	1.68521		-3.78416		87	glass	25	1	8	2.72	2.11187		24	5	9	7.125	1.51263		-4.405			87	glass	24	1	5	3.54167	1.38247		23	5	9	7.04348	1.52191		-3.50181
	88	funnel	29	1	8	3.68966	1.94759		25	4	9	6.28	1.42945		-2.59034		88	funnel	24	1	6	2.58333	1.50121		27	1	9	6.2963	2.01561		-3.71296			88	funnel	24	1	6	3.875	1.36135		25	4	9	6.04	1.51327		-2.165
	89	bowl	24	1	7	3.70833	1.73153		31	3	9	7.51613	1.8951		-3.8078		89	bowl	26	1	8	3.15385	2.03356		23	3	9	7.04348	1.84584		-3.88963			89	bowl	24	1	7	3.875	1.48361		24	5	9	6.25	1.2938		-2.375
	90	jar	29	1	9	3.7931	2.17747		25	2	9	6.28	1.88237		-2.4869		90	jar	24	1	9	3.25	2.11105		28	3	9	6.57143	1.77281		-3.32143			90	jar	24	1	7	4.25	1.59483		25	5	9	6.32	1.46401		-2.07
	91	saucer	26	1	8	3.5	1.98494		29	5	9	7.41379	1.65868		-3.91379		91	saucer	25	1	8	3.2	2.3094		24	4	9	7.08333	1.69184		-3.88333			91	saucer	25	1	5	3.56	1.44568		24	3	9	5.875	1.42379		-2.315
	92	juicer	29	1	8	3.82759	1.79422		25	1	9	6.2	2.10159		-2.37241		92	juicer	24	1	9	3.33333	2.21981		27	2	9	6.33333	1.79743		-3			92	juicer	24	1	8	4.20833	1.5598		26	4	9	6.19231	1.54969		-1.98397
	93	spatula	26	1	9	4.11538	1.90425		28	3	9	7.14286	1.9382		-3.02747		93	spatula	27	1	8	2.74074	1.99215		23	1	9	6.47826	2.12922		-3.73752			93	spatula	24	1	6	4.04167	1.42887		25	1	9	6.28	1.76824		-2.23833
	94	white out tape	29	1	9	3.65517	2.10909		26	4	9	6.23077	1.7276		-2.5756		94	white out tape	24	1	9	3.54167	2.53633		28	5	9	6.64286	1.68246		-3.10119			94	white out tape	24	1	6	3.54167	1.31807		25	4	9	5.84	1.46287		-2.29833
	95	glue	23	1	9	3.52174	1.90381		30	2	9	7.36667	1.86591		-3.84493		95	glue	28	1	9	3.21429	2.25022		23	3	9	7.08696	1.78155		-3.87267			95	glue	26	1	9	4	1.81108		24	2	9	5.91667	1.6129		-1.91667
	96	pencil	29	1	8	3.58621	2.06185		24	4	9	6.5	1.7693		-2.91379		96	pencil	23	1	9	3.56522	2.55532		27	4	9	6.85185	1.65724		-3.28663			96	pencil	25	1	7	3.96	1.42829		23	4	9	6.78261	1.67757		-2.82261
	97	protractor	25	1	6	3.44	1.73397		30	4	9	7.4	1.75381		-3.96		97	protractor	26	1	6	2.80769	1.62528		23	4	9	7	1.67874		-4.19231			97	protractor	20	1	5	3.5	1.4327		25	4	9	6.48	1.68622		-2.98
	98	stapler	30	1	9	3.43333	2.17641		26	5	9	6.07692	1.41204		-2.64359		98	stapler	24	1	9	3.70833	2.33087		27	2	9	6.44444	1.96769		-2.73611			98	stapler	24	1	6	3.70833	1.36666		26	4	9	5.73077	1.28243		-2.02244
	99	eraser	23	1	7	3.86957	1.68696		29	4	9	7.44828	1.7235		-3.57871		99	eraser	27	1	8	2.96296	1.93115		23	5	9	7.17391	1.40299		-4.21095			99	eraser	26	1	9	3.53846	1.79401		24	4	9	6.20833	1.444		-2.66987
	100	exacto knife	30	1	9	3.46667	2.11291		23	2	9	4.86957	1.7137		-1.4029		100	exacto knife	25	1	7	3.4	1.97906		27	1	9	5.66667	2.0381		-2.26667			100	exacto knife	24	1	6	3.625	1.37722		23	2	9	5.08696	1.72977		-1.46196
	101	notebook	24	1	9	3.45833	2.14637		31	5	9	7.6129	1.60577		-4.15457		101	notebook	25	1	8	2.8	1.93649		25	5	9	7.76	1.39284		-4.96			101	notebook	23	1	8	3.52174	1.92754		24	5	9	7.29167	1.36666		-3.76993
	102	scissors	29	1	8	3.65517	2.05767		24	3	9	5.20833	1.53167		-1.55316		102	scissors	24	1	9	3.5	2.43168		26	2	9	6.11538	1.75104		-2.61538			102	scissors	23	1	6	3.65217	1.49571		25	2	9	5.12	1.69115		-1.46783
	103	ruler	24	1	6	3.33333	1.6854		29	4	9	7.65517	1.5647		-4.32184		103	ruler	26	1	8	3.57692	2.2122		25	3	9	7.24	1.64012		-3.66308			103	ruler	24	1	5	3.79167	1.28466		22	4	9	6.40909	1.6521		-2.61742
	104	balloons	29	1	9	3.75862	2.29371		25	5	9	7.08	1.70587		-3.32138		104	balloons	24	1	9	2.83333	1.99274		27	4	9	7.03704	1.7863		-4.2037			104	balloons	24	1	6	3.75	1.35935		24	3	9	6.41667	1.66594		-2.66667
	105	puzzles	24	1	9	3.875	2.21286		29	4	9	7.48276	1.70337		-3.60776		105	puzzles	28	1	8	3.32143	1.92553		21	3	9	6.80952	1.77817		-3.4881			105	puzzles	24	1	7	3.91667	1.69184		24	4	9	6.75	1.62186		-2.83333
	106	teddy bear	29	1	9	3.34483	2.34941		23	5	9	7.65217	1.64064		-4.30735		106	teddy bear	25	1	9	3.24	2.40278		28	4	9	7.46429	1.79469		-4.22429			106	teddy bear	23	1	8	3.56522	2.08514		25	5	9	7.8	1.38444		-4.23478
	107	whistle	26	1	8	3.61538	1.69887		28	3	9	6.92857	2.05352		-3.31319		107	whistle	27	1	7	2.81481	1.88184		25	4	9	6.44	1.73397		-3.62519			107	whistle	23	1	7	3.69565	1.4596		24	1	9	6.33333	2.03591		-2.63768
	108	toy motorcycle	29	1	9	3.7931	2.19381		26	3	9	6.42308	1.92194		-2.62997		108	toy motorcycle	24	1	9	3	2.02162		27	5	9	6.88889	1.52753		-3.88889			108	toy motorcycle	24	2	8	4.375	1.43898		26	4	9	6.53846	1.74885		-2.16346
	109	dice	22	1	6	3.09091	1.60087		28	3	9	7.25	1.79763		-4.15909		109	dice	27	1	8	3	2		24	4	9	7.375	1.46888		-4.375			109	dice	22	1	7	3.86364	1.32001		24	4	9	6.5	1.47442		-2.63636
	110	toy cell phone	26	1	9	3.69231	2.11224		25	2	9	6.2	1.75594		-2.50769		110	toy cell phone	21	1	9	3.2381	2.32174		26	4	9	6.84615	1.7133		-3.60806			110	toy cell phone	23	1	8	3.91304	1.78155		25	1	9	5.52	2.21961		-1.60696
	111	chess	24	1	9	4	2.18692		28	1	9	7	2.09054		-3		111	chess	27	1	8	3.51852	2.31002		23	4	9	7.34783	1.5258		-3.82931			111	chess	25	1	9	4.12	1.85562		24	5	9	6.66667	1.34056		-2.54667
	112	yo-yo	30	1	8	3.4	2.04434		25	1	9	6.2	1.84842		-2.8		112	yo-yo	21	1	9	3	2.14476		28	3	9	6.85714	1.8996		-3.85714			112	yo-yo	22	2	6	3.90909	1.15095		23	5	9	6.69565	1.42812		-2.78656
	113	toy car	24	1	8	4.04167	2.21613		30	4	9	7.33333	1.72873		-3.29167		113	toy car	27	1	8	3.44444	2.3094		22	5	9	7.27273	1.51757		-3.82828			113	toy car	23	1	7	3.86957	1.48643		24	4	9	6.625	1.43898		-2.75543
	114	top	26	1	8	3.61538	1.87781		26	4	9	7.03846	1.73161		-3.42308		114	top	25	1	9	3.68	2.47857		25	5	9	7.04	1.59374		-3.36			114	top	24	1	8	4.25	1.82376		23	4	9	7	1.5667		-2.75
	115	rubik's cube	26	1	8	3.73077	1.77894		27	2	9	7.51852	1.78391		-3.78775		115	rubik's cube	28	1	9	3.07143	2.24316		24	2	9	7.20833	1.61458		-4.1369			115	rubik's cube	24	1	8	4.125	1.70198		23	4	9	6.95652	1.63702		-2.83152
	116	fan	30	1	9	3.66667	2.29442		25	3	9	6.44	1.68523		-2.77333		116	fan	22	1	9	4	2.39046		25	3	9	6.52	1.96044		-2.52			116	fan	21	1	5	3.57143	1.20712		24	3	9	6.16667	1.60615		-2.59524
	117	scarf	25	1	9	3.28	2.05183		27	3	9	6.96296	2.00924		-3.68296		117	scarf	25	1	9	3.24	2.27816		23	5	9	7.43478	1.44052		-4.19478			117	scarf	24	1	8	3.95833	1.78104		23	4	9	6.13043	1.51671		-2.1721
	118	mirror	28	1	8	3.32143	1.92553		26	1	9	6.19231	1.98029		-2.87088		118	mirror	25	1	9	3.32	2.19317		28	2	9	6.25	1.83838		-2.93			118	mirror	24	1	5	3.5	1.21584		25	2	9	5.6	1.73205		-2.1
	119	watch	25	1	9	3.68	2.23084		27	2	9	7.44444	1.84669		-3.76444		119	watch	26	1	9	2.76923	2.10348		23	3	9	7	1.90693		-4.23077			119	watch	24	1	6	3.54167	1.444		25	4	9	6.24	1.39284		-2.69833
	120	barrette	30	1	9	3.4	2.11073		23	3	9	5.91304	1.64905		-2.51304		120	barrette	23	1	9	3.6087	2.21029		26	5	9	6.53846	1.5292		-2.92977			120	barrette	24	1	5	3.41667	1.31601		25	3	9	5.32	1.21518		-1.90333
	121	broach	26	1	7	3.65385	1.6957		29	5	9	7.41379	1.63701		-3.75995		121	broach	26	1	7	3.15385	1.91191		24	4	9	6.79167	1.71893		-3.63782			121	broach	25	1	7	3.84	1.49108		23	4	9	6.17391	1.52709		-2.33391
	122	coin purse	28	1	9	3.60714	2.40892		24	3	9	6.375	1.83712		-2.76786		122	coin purse	25	1	9	3.52	2.0025		27	3	9	6.40741	1.80297		-2.88741			122	coin purse	24	1	8	4.08333	1.83958		26	3	9	5.80769	1.64971		-1.72436
	123	key chain	25	1	6	2.96	1.85921		27	5	9	7.37037	1.73534		-4.41037		123	key chain	27	1	8	3.33333	2.13037		24	3	9	6.875	1.75233		-3.54167			123	key chain	23	1	6	3.56522	1.44052		24	4	9	6	1.56038		-2.43478
	124	ring	29	1	9	3.55172	2.11434		26	4	9	6.42308	1.67745		-2.87135		124	ring	24	1	9	3.70833	2.07426		26	4	9	6.53846	1.67883		-2.83013			124	ring	25	1	6	3.84	1.28062		23	2	9	5.73913	1.60163		-1.89913
	125	lipstick	25	1	6	3.16	1.62481		29	2	9	6.2069	2.35098		-3.0469		125	lipstick	27	1	8	2.96296	1.95097		24	3	9	6.75	1.82376		-3.78704			125	lipstick	24	1	7	3.41667	1.79169		25	3	9	5.84	1.57268		-2.42333
	126	belt	29	1	9	3.37931	2.12828		24	3	9	6.16667	1.55106		-2.78736		126	belt	24	1	7	3.375	1.68916		27	4	9	6.22222	1.64862		-2.84722			126	belt	22	1	8	4.04545	1.73143		24	3	9	5.66667	1.55106		-1.62121
	252	0	252	252	252	252	252									0	252	0	252	252	252	252	252
	TRUE	FALSE	TRUE	TRUE	TRUE	TRUE	TRUE									FALSE	TRUE	FALSE	TRUE	TRUE	TRUE	TRUE	TRUE
[truncated: 26 more columns]
